# Supplementary material for: Modelling approaches for predicting the distribution of skin NTDs: A systematic review
Source: PLoS Negl Trop Dis. 2026 May 4;20(5):e0013662. doi: 10.1371/journal.pntd.0013662 (PMC13155686; doi:10.1371/journal.pntd.0013662)
Supplement: S1 File — (XLSX) [file pntd.0013662.s001.xlsx]

## Sheet: Sheet2
Authors	Journal	Year	DOI	db	id	Title	hs_inc_title	abstract	hs_inc_abstract	MB_RA_Abstract	final_title &abstract_decision	MB_FT_Decision	HS_FT_decision	final_FT_Decision	Reasons
loukil a, lalaoui r, bogreau h, regoui s, drancourt m, hammoudi n.	am j trop med hyg	2022	10.4269/ajtmh.21-1327	pubmed	1	mycobacterium ulcerans experimental dormancy	0	Whether Mycobacterium ulcerans, the etiological agent of Buruli ulcer in numerous tropical countries, would exist in a dormant state as reported for closely related Mycobacterium species, has not been established. Six M. ulcerans strains were exposed to a progressive depletion in oxygen for 2 months, using the Wayne model of dormancy previously described for M. tuberculosis, and further examined …	exclude	exclude	excluede	exclude	exclude	exclued
foote sj, handman e.	brief funct genomic proteomic	2005	10.1093/bfgp/4.3.270	pubmed	2	genetics of murine leishmaniasis	0	Leishmaniasis encompasses a number of disease syndromes, caused by several species of the digenetic protozoan Leishmania, and is transmitted by sandflies. The mouse model of the disease has been used to identify genes involved in disease susceptibility--for example, the Slc11a1 gene, important in resistance to Leishmania donovani--and to map loci important in Leishmania major infection. The genet…	exclude	exclude	excluede	exclude	exclude	exclued
lombrana r, alvarez a, fernandez-justel jm, almeida r, poza-carrion c, gomes f, calzada a, requena jm, gomez m.	cell rep	2016	10.1016/j.celrep.2016.07.007	pubmed	3	transcriptionally driven dna replication program of the human parasite leishmania major	0	Faithful inheritance of eukaryotic genomes requires the orchestrated activation of multiple DNA replication origins (ORIs). Although origin firing is mechanistically conserved, how origins are specified and selected for activation varies across different model systems. Here, we provide a complete analysis of the nucleosomal landscape and replication program of the human parasite Leishmania major,…	exclude	exclude	excluede	exclude	exclude	exclued
lee sh, chaves mm, kamenyeva o, gazzinelli-guimaraes ph, kang b, pessenda g, passelli k, tacchini-cottier f, kabat j, jacobsen ea, nutman tb, sacks dl.	sci immunol	2020	10.1126/sciimmunol.aaz4415	pubmed	4	m2 like dermal macrophages are maintained via il 4 ccl24 mediated cooperative interaction with eosinophils in cutaneous leishmaniasis	0	Tissue-resident macrophages (TRMs) maintain tissue homeostasis, but they can also provide a replicative niche for intracellular pathogens such as Leishmania How dermal TRMs proliferate and maintain their M2 properties even in the strong T(H)1 environment of the L. major infected dermis is not clear. Here, we show that, in infected mice lacking IL-4/13 from eosinophils, dermal TRMs shifted to a pr…	exclude	exclude	excluede	exclude	exclude	exclued
fischer mr, schermann ai, twelkmeyer t, lorenz b, wegner j, jonuleit h, von stebut e.	exp dermatol	2019	10.1111/exd.13999	pubmed	5	humanized mice in cutaneous leishmaniasis suitability analysis of human pbmc transfer into immunodeficient mice	0	Humanized mice represent a suitable preclinical test system for example therapeutic interventions in various disease settings, including infections. Here, we intended to establish such system for cutaneous leishmaniasis by infecting T, B and NK cell-deficient mice adoptively transferred with human peripheral blood mononuclear cells (PBMC). L major infection led to the establishment of parasite le…	exclude	exclude	include	exclude	exclude	exclued
joshua v, mehendale s, gupte md.	indian j med res	2016	10.4103/0971-5916.178618	pubmed	6	bayesian model ecological factors transmission of leprosy in an endemic area of south india	Yes	This study investigated environmental correlates of leprosy taking into account spatial dependency using Bayesian model. Data from 264 contiguous villages in leprosy endemic Chingleput district in Tamil Nadu, India, were used in the Bayesian model. A total of 2098 new leprosy cases identified in this population in 2001 were considered. Bayesian model with and without spatial random effect was emp…	exclude	exclude	include	exclude	exclude	exclued	No spatial prediction
stephano ma, mayengo mm, irunde ji, kuznetsov d.	heliyon	2023	10.1016/j.heliyon.2023.e20066	pubmed	7	sensitivity analysis and parameters estimation for the transmission of lymphatic filariasis	Yes	Lymphatic filariasis is a neglected tropical disease which poses public health concern and socio-economic challenges in developing and low-income countries. In this paper, we formulate a deterministic mathematical model for transmission dynamics of lymphatic filariasis to generate data by white noise and use least square method to estimate parameter values. The validity of estimated parameter val…	exclude	exclude	excluede	exclude	exclude	exclued
surakat oa, babalola as, adeleke ma, adeogun ao, idowu oa, sam-wobo so.	plos one	2023	10.1371/journal.pone.0281624	pubmed	8	geospatial distribution and predictive modeling of onchocerciasis in ogun state nigeria	Yes	Onchocerciasis caused by infection with Onchocerca volvulus is a disease of public health importance and is highly associated with disability. As Nigeria is aiming at eliminating onchocerciasis by 2030, there is a need to develop newer tools to map disease prevalence and identify environmental factors driving disease prevalence, even in places that have not been previously targeted for preventive…	include	include	include	include	include	include
hertz mi, hamlin i, rush a, budge pj.	front trop dis	2021	10.3389/fitd.2021.729294	pubmed	9	brugia malayi glycoproteins detected by the filariasis test strip antibody ad12 1	0	BACKGROUND: Rapid and accurate prevalence mapping of lymphatic filariasis (LF) is necessary to eliminate this disfiguring and disabling neglected tropical disease. Unfortunately, rapid tests such as the filariasis test strip (FTS) for Wuchereria bancrofti, the causative agent of LF in Africa, can cross-react with antigens circulating in some persons infected by the African eye worm, Loa loa, rend…	exclude	exclude	excluede	exclude	exclude	exclued
deribe k, cano j, newport mj, golding n, pullan rl, sime h, gebretsadik a, assefa a, kebede a, hailu a, rebollo mp, shafi o, bockarie mj, aseffa a, hay si, reithinger r, enquselassie f, davey g, brooker sj.	plos negl trop dis	2015	10.1371/journal.pntd.0003946	pubmed	10	mapping and modelling the geographical distribution and environmental limits of podoconiosis in ethiopia	Yes	BACKGROUND: Ethiopia is assumed to have the highest burden of podoconiosis globally, but the geographical distribution and environmental limits and correlates are yet to be fully investigated. In this paper we use data from a nationwide survey to address these issues. METHODOLOGY: Our analyses are based on data arising from the integrated mapping of podoconiosis and lymphatic filariasis (LF) cond…	include	include	include	include	include	include
simpson h, tabah en, phillips ro, frimpong m, maman i, ampadu e, timothy j, saunderson p, pullan rl, cano j.	plos negl trop dis	2021	10.1371/journal.pntd.0009157	pubmed	11	mapping suitability for buruli ulcer at fine spatial scales across africa a modelling study	Yes	Buruli ulcer (BU) is a disabling and stigmatising neglected tropical disease (NTD). Its distribution and burden are unknown because of underdiagnosis and underreporting. It is caused by Mycobacterium ulcerans, an environmental pathogen whose environmental niche and transmission routes are not fully understood. The main control strategy is active surveillance to promote early treatment and thus li…	include	include	include	include	include	include
local burden of disease 2019 neglected tropical diseases collaborators.	lancet glob health	2020	10.1016/s2214-109x(20)30286-2	pubmed	12	the global distribution of lymphatic filariasis 2000 18 a geospatial analysis	Yes	BACKGROUND: Lymphatic filariasis is a neglected tropical disease that can cause permanent disability through disruption of the lymphatic system. This disease is caused by parasitic filarial worms that are transmitted by mosquitos. Mass drug administration (MDA) of antihelmintics is recommended by WHO to eliminate lymphatic filariasis as a public health problem. This study aims to produce the firs…	include	exclude	include	include	include	include
frontiers production office.	front vet sci	2024	10.3389/fvets.2024.1436792	pubmed	13	erratum analysis of the current risk of leishmania infantum transmission for domestic dogs in spain and portugal and its future projection in climate change scenarios	0	[This corrects the article DOI: 10.3389/fvets.2024.1399772.].	exclude	exclude	excluede	exclude	exclude	exclued
rougeron v, de meeus t, hide m, waleckx e, bermudez h, arevalo j, llanos-cuentas a, dujardin jc, de doncker s, le ray d, ayala fj, banuls al.	proc natl acad sci u s a	2009	10.1073/pnas.0904420106	pubmed	14	extreme inbreeding in leishmania braziliensis	0	Leishmania species of the subgenus Viannia and especially Leishmania braziliensis are responsible for a large proportion of New World leishmaniasis cases. The reproductive mode of Leishmania species has often been assumed to be predominantly clonal, but remains unsettled. We have investigated the genetic polymorphism at 12 microsatellite loci on 124 human strains of Leishmania braziliensis from 2…	exclude	exclude	excluede	exclude	exclude	exclued
montakhab-yeganeh h, abdossamadi z, zahedifard f, taslimi y, badirzadeh a, saljoughian n, taheri t, taghikhani m, rafati s.	parasite immunol	2017	10.1111/pim.12461	pubmed	15	leishmania tarentolae expressing cxcl 10 as an efficient immunotherapy approach against leishmania major infected balb c mice	0	Recent findings have demonstrated the suitability of interferon-gamma-induced protein 10 (IP-10) or CXCL-10 as an immunotherapy tool in treatment of leishmaniasis. This chemokine can overcome Leishmania (L.) infection through inducing nitric oxide (NO) production for parasite elimination. This study was undertaken to investigate the therapeutic effects of recombinant Leishmania tarentolae express…	exclude	exclude	excluede	exclude	exclude	exclued
deribe k, mbituyumuremyi a, cano j, jean bosco m, giorgi e, ruberanziza e, bayisenge u, leonard u, bikorimana jp, rucogoza a, turate i, rusanganwa a, pigott dm, pullan rl, noor am, enquselassie f, condo ju, murray cjl, brooker sj, hay si, newport mj, davey g.	lancet glob health	2019	10.1016/s2214-109x(19)30072-5	pubmed	16	geographical distribution and prevalence of podoconiosis in rwanda a cross sectional country wide survey	Yes	BACKGROUND: Podoconiosis is a type of tropical lymphoedema that causes massive swelling of the lower limbs. The disease is associated with both economic insecurity, due to long-term morbidity-related loss of productivity, and intense social stigma. Reliable and detailed data on the prevalence and distribution of podoconiosis are scarce. We aimed to fill this data gap by doing a nationwide communi…	include	exclude	include	include	include	include
paul a, mubashra, singh s.	acta trop	2021	10.1016/j.actatropica.2021.105922	pubmed	17	identification of a novel calcium activated potassium channel from leishmania donovani and in silico predictions of its antigenic features	0	Visceral Leishmaniasis is a major neglected tropical disease with increasing incidences of drug resistance. This has led to the search for a suitable drug target for chemotherapeutic intervention. Potassium channels are a family of membrane proteins which play a vital role in homeostasis and any perturbation in them alters cell survival which makes them an attractive target. To characterize a cal…	exclude	exclude	excluede	exclude	exclude	exclued
taal at, barreto jg, santos de sousa gd, da rocha am, lima ferreira nn, menezes da silva ja, hinders dc, van brakel wh, richardus jh, blok dj.	bmc infect dis	2023	10.1186/s12879-023-08627-9	pubmed	18	the geographical distribution and socioeconomic risk factors of covid 19 tuberculosis and leprosy in fortaleza brazil	Yes	BACKGROUND: Fortaleza (Brazil) is high endemic for coronavirus disease 2019 (COVID-19), tuberculosis (TB) and leprosy. These three diseases share respiratory droplets through coughing or sneezing as the main mode of transmission but differ in incubation time, with COVID-19 having a short and leprosy a long incubation time. Consequently, contacts of a patient are at higher risk of infection and de…	exclude	exclude	include	exclude	exclude	exclued
alshehri a, chhonker ys, bala v, edi c, bjerum cm, koudou bg, john ln, mitja o, marks m, king cl, murry dj.	plos negl trop dis	2023	10.1371/journal.pntd.0011319	pubmed	19	population pharmacokinetic model of ivermectin in mass drug administration against lymphatic filariasis	0	BACKGROUND: Ivermectin (IVM) is a broad-spectrum anthelmintic drug used to treat diseases caused by filarial worms, such as onchocerciasis and lymphatic filariasis (LF). IVM is part of a triple-drug therapy used by the Mass Drug Administration (MDA) as a preventive strategy to eradicate LF in sub-Saharan Africa. The drug shows high variability in drug exposure in previous pharmacokinetic studies.…	exclude	exclude	include	exclude	exclude	exclued
garchitorena a, ngonghala cn, guegan jf, texier g, bellanger m, bonds m, roche b.	proc biol sci	2015	10.1098/rspb.2015.1426	pubmed	20	economic inequality caused by feedbacks between poverty and the dynamics of a rare tropical disease the case of buruli ulcer in sub saharan africa	0	Neglected tropical diseases (NTDs) have received increasing attention in recent years by the global heath community, as they cumulatively constitute substantial burdens of disease as well as barriers for economic development. A number of common tropical diseases such as malaria, hookworm or schistosomiasis have well-documented economic impacts. However, much less is known about the population-lev…	exclude	exclude	excluede	exclude	exclude	exclued
subramanian a, sarkar rr.	sci rep	2017	10.1038/s41598-017-10743-x	pubmed	21	revealing the mystery of metabolic adaptations using a genome scale model of leishmania infantum	0	Human macrophage phagolysosome and sandfly midgut provide antagonistic ecological niches for Leishmania parasites to survive and proliferate. Parasites optimize their metabolism to utilize the available inadequate resources by adapting to those environments. Lately, a number of metabolomics studies have revived the interest to understand metabolic strategies utilized by the Leishmania parasite fo…	exclude	exclude	include	exclude	exclude	exclued
eneanya oa, fronterre c, anagbogu i, okoronkwo c, garske t, cano j, donnelly ca.	parasit vectors	2019	10.1186/s13071-019-3682-6	pubmed	22	mapping the baseline prevalence of lymphatic filariasis across nigeria	Yes	INTRODUCTION: The baseline endemicity profile of lymphatic filariasis (LF) is a key benchmark for planning control programmes, monitoring their impact on transmission and assessing the feasibility of achieving elimination. Presented in this work is the modelled serological and parasitological prevalence of LF prior to the scale-up of mass drug administration (MDA) in Nigeria using a machine learn…	include	exclude	include	exclude	include	include
bala v, chhonker ys, alshehri a, edi c, bjerum cm, koudou bg, king cl, murry dj.	antimicrob agents chemother	2021	10.1128/aac.00317-21	pubmed	23	population pharmacokinetics of diethylcarbamazine in patients with lymphatic filariasis and healthy individuals	0	Diethylcarbamazine (DEC) is a drug of choice to treat lymphatic filariasis (LF) either used alone or in combination as mass drug administration (MDA) preventive strategies. The objective of this study was to develop a population pharmacokinetics (PK) model for DEC in subjects infected with lymphatic filariasis (LF) compared to healthy individuals, and to evaluate the effect of covariates on the v…	exclude	exclude	excluede	exclude	exclude	exclued
hassan r, simpson h, cano j, bakhiet s, ganawa e, argaw d, newport mj, deribe k, fahal ah.	trans r soc trop med hyg	2021	10.1093/trstmh/trab076	pubmed	24	modelling the spatial distribution of mycetoma in sudan	Yes	BACKGROUND: Mycetoma is a neglected tropical disease that is reported worldwide and Sudan has the highest reported number of mycetoma infections across the globe. The incidence, prevalence and burden of mycetoma globally are not precisely known and its risk factors remain largely unelucidated. METHODS: This study aimed to identify the environmental predictors of fungal and bacterial mycetoma in S…	include	include	include	include	include	include
receveur jp, bauer a, pechal jl, picq s, dogbe m, jordan hr, rakestraw aw, fast k, sandel m, chevillon c, guegan jf, wallace jr, benbow me.	fems microbiol rev	2022	10.1093/femsre/fuab045	pubmed	25	a need for null models in understanding disease transmission the example of mycobacterium ulcerans buruli ulcer disease	0	Understanding the interactions of ecosystems, humans and pathogens is important for disease risk estimation. This is particularly true for neglected and newly emerging diseases where modes and efficiencies of transmission leading to epidemics are not well understood. Using a model for other emerging diseases, the neglected tropical skin disease Buruli ulcer (BU), we systematically review the lite…	exclude	exclude	include	exclude	exclude	exclued
lewnard ja, jirmanus l, junior nn, machado pr, glesby mj, ko ai, carvalho em, schriefer a, weinberger dm.	plos negl trop dis	2014	10.1371/journal.pntd.0003283	pubmed	26	forecasting temporal dynamics of cutaneous leishmaniasis in northeast brazil	0	INTRODUCTION: Cutaneous leishmaniasis (CL) is a vector-borne disease of increasing importance in northeastern Brazil. It is known that sandflies, which spread the causative parasites, have weather-dependent population dynamics. Routinely-gathered weather data may be useful for anticipating disease risk and planning interventions. METHODOLOGY/PRINCIPAL FINDINGS: We fit time series models using met…	exclude	exclude	excluede	exclude	exclude	exclued
rougeron v, de meeus t, banuls al.	trends parasitol	2015	10.1016/j.pt.2014.12.001	pubmed	27	a primer for leishmania population genetic studies	0	Leishmaniases remain a major public health problem. Despite the development of elaborate experimental techniques and sophisticated statistical tools, how these parasites evolve, adapt themselves to new environmental compartments and hosts, and develop resistance to new drugs remains unclear. Leishmania parasites constitute a complex model from a biological, ecological, and epidemiological point o…	exclude	exclude	excluede	exclude	exclude	exclued
vinkeles melchers nvs, coffeng le, de vlas sj, stolk wa.	parasit vectors	2020	10.1186/s13071-020-04144-9	pubmed	28	standardisation of lymphatic filariasis microfilaraemia prevalence estimates based on different diagnostic methods a systematic review and meta analysis	Yes	BACKGROUND: Lymphatic filariasis (LF) infection is generally diagnosed through parasitological identification of microfilariae (mf) in the blood. Although historically the most commonly used technique for counting mf is the thick blood smear based on 20 µl blood (TBS20), various other techniques and blood volumes have been applied. It is therefore a challenge to compare mf prevalence estimates fr…	exclude	exclude	excluede	exclude	exclude	exclued
deribe k, cano j, giorgi e, pigott dm, golding n, pullan rl, noor am, cromwell ea, osgood-zimmerman a, enquselassie f, hailu a, murray cjl, newport mj, brooker sj, hay si, davey g.	wellcome open res	2017	10.12688/wellcomeopenres.12483.2	pubmed	29	estimating the number of cases of podoconiosis in ethiopia using geostatistical methods	Yes	BACKGROUND: In 2011, the World Health Organization recognized podoconiosis as one of the neglected tropical diseases. Nonetheless, the number of people with podoconiosis and the geographical distribution of the disease is poorly understood. Based on a nationwide mapping survey and geostatistical modelling, we predict the prevalence of podoconiosis and estimate the number of cases across Ethiopia.…	include	exclude	include	include	include	include
michael e, gambhir m.	adv exp med biol	2010	10.1007/978-1-4419-6064-1_11	pubmed	30	transmission models and management of lymphatic filariasis elimination	0	The planning and evaluation of parasitic control programmes are complicated by the many interacting population dynamic and programmatic factors that determine infection trends under different control options. A key need is quantification about the status of the parasite system state at any one given timepoint and the dynamic change brought upon that state as an intervention program proceeds. Here…	exclude	exclude	include	exclude	exclude	exclued	not human cases
eneanya oa, cano j, dorigatti i, anagbogu i, okoronkwo c, garske t, donnelly ca.	parasit vectors	2018	10.1186/s13071-018-3097-9	pubmed	31	environmental suitability for lymphatic filariasis in nigeria	Yes	BACKGROUND: Lymphatic filariasis (LF) is a mosquito-borne parasitic disease and a major cause of disability worldwide. It is one of the neglected tropical diseases identified by the World Health Organization for elimination as a public health problem by 2020. Maps displaying disease distribution are helpful tools to identify high-risk areas and target scarce control resources. METHODS: We used pr…	include	exclude	include	include	include	include
lima lv, pavinati g, silva igp, moura dro, gil nlm, magnabosco gt.	rev bras epidemiol	2022	10.1590/1980-549720220040	pubmed	32	temporal trend distribution and spatial autocorrelation of leprosy in brazil ecological study 2011 to 2021	Yes	OBJECTIVE: To characterize the temporal trend and spatial behavior of leprosy in Brazil, from 2011 to 2021. METHODS: This is an ecological study, with data from the Notifiable Diseases Information System, obtained in June 2022. The annual detection rate of new leprosy cases per 100 thousand inhabitants was calculated. To estimate the trend of the 2011-2019 and 2011-2021 series, the polynomial reg…	exclude	exclude	include	include	exclude	exclued
li z, wang y, fan w, zhang c, liu h, zhang r, cao l, zhen q, chen w, yu y, li b, mao y, bai y, wang d, luo s, li y, qin q, ge h, yong l, hu x, yu y, sun l.	front genet	2022	10.3389/fgene.2022.888361	pubmed	33	human leukocyte antigen fine mapping and correlation analysis of han and minority leprosy patients in southern china	0	Backround: Leprosy is very prevalent in many populations around the world, which is well known that both alleles for human leukocyte antigen (HLA) as well as single nucleotide polymorphisms (SNPs) in the HLA region are common in leprosy patients. Previous studies have identified leprosy-associated susceptibility genes that explain only part of disease risk and heritability. In view of the complic…	exclude	exclude	include	exclude	exclude	exclued
coudereau c, besnard a, robbe-saule m, bris c, kempf m, johnson rc, brou ty, gnimavo r, eyangoh s, khater f, marion e.	emerg infect dis	2020	10.3201/eid2603.190573	pubmed	34	stable and local reservoirs of mycobacterium ulcerans inferred from the nonrandom distribution of bacterial genotypes benin	0	Mycobacterium ulcerans is the causative agent of Buruli ulcer, a neglected tropical disease found in rural areas of West and Central Africa. Despite the ongoing efforts to tackle Buruli ulcer epidemics, the environmental reservoir of its pathogen remains elusive, underscoring the need for new approaches to improving disease prevention and management. In our study, we implemented a local-scale spa…	exclude	exclude	excluede	exclude	exclude	exclued
preham o, pinho fa, pinto ai, rani gf, brown n, hitchcock is, goto h, kaye pm.	front immunol	2018	10.3389/fimmu.2018.02958	pubmed	35	cd4 t cells alter the stromal microenvironment and repress medullary erythropoiesis in murine visceral leishmaniasis	0	Human visceral leishmaniasis, a parasitic disease of major public health importance in developing countries, is characterized by variable degrees of severity of anemia, but the mechanisms underlying this change in peripheral blood have not been thoroughly explored. Here, we used an experimental model of visceral leishmaniasis in C57BL/6 mice to explore the basis of anemia following infection with…	exclude	exclude	excluede	exclude	exclude	exclued
banuls al, hide m, prugnolle f.	adv parasitol	2007	10.1016/s0065-308x(06)64001-3	pubmed	36	leishmania and the leishmaniases a parasite genetic update and advances in taxonomy epidemiology and pathogenicity in humans	0	Leishmaniases remain a major public health problem today despite the vast amount of research conducted on Leishmania pathogens. The biological model is genetically and ecologically complex. This paper explores the advances in Leishmania genetics and reviews population structure, taxonomy, epidemiology and pathogenicity. Current knowledge of Leishmania genetics is placed in the context of natural …	exclude	exclude	excluede	exclude	exclude	exclued
cadavid restrepo am, martin bm, fuimaono s, clements aca, graves pm, lau cl.	plos negl trop dis	2023	10.1371/journal.pntd.0010840	pubmed	37	spatial predictive risk mapping of lymphatic filariasis residual hotspots in american samoa using demographic and environmental factors	Yes	BACKGROUND: American Samoa successfully completed seven rounds of mass drug administration (MDA) for lymphatic filariasis (LF) from 2000-2006. The territory passed the school-based transmission assessment surveys in 2011 and 2015 but failed in 2016. One of the key challenges after the implementation of MDA is the identification of any residual hotspots of transmission. METHOD: Based on data colle…	include	exclude	include	include	include	include
ashutosh, gupta s, ramesh, sundar s, goyal n.	antimicrob agents chemother	2005	10.1128/aac.49.9.3776-3783.2005	pubmed	38	use of leishmania donovani field isolates expressing the luciferase reporter gene in in vitro drug screening	0	Currently available primary screens for the selection of candidate antileishmanial compounds are not ideal. These techniques are time-consuming, laborious, and difficult to scale and require macrophages, which limit their use for high-throughput screening. We have developed Leishmania donovani field isolates that constitutively express the firefly luciferase reporter gene (luc) as a part of an ep…	exclude	exclude	excluede	exclude	exclude	exclued
deka ma, heukelbach j.	lancet reg health am	2021	10.1016/j.lana.2021.100080	pubmed	39	distribution of tungiasis in latin america identification of areas for potential disease transmission using an ecological niche model	Yes	BACKGROUND: Tungiasis is a neglected tropical disease (NTD) found in Sub-Saharan Africa and Latin America. Despite the high frequency in marginalized populations, little information is available on the geography and estimates of the population at risk in endemic regions. Here we used a geostatistical model to map the potential geographic distribution of areas suitable for tungiasis transmission i…	include	exclude	include	include	include	include
de oliveira gl, oliveira jf, pescarini jm, andrade rfs, nery js, ichihara my, smeeth l, brickley eb, barreto ml, penna go, penna mlf, sanchez mn.	plos negl trop dis	2021	10.1371/journal.pntd.0009700	pubmed	40	estimating underreporting of leprosy in brazil using a bayesian approach	Yes	BACKGROUND: Leprosy remains concentrated among the poorest communities in low-and middle-income countries and it is one of the primary infectious causes of disability. Although there have been increasing advances in leprosy surveillance worldwide, leprosy underreporting is still common and can hinder decision-making regarding the distribution of financial and health resources and thereby limit th…	exclude	exclude	include	exclude	exclude	exclued	No spatial prediction
bacaer n, guernaoui s.	j math biol	2006	10.1007/s00285-006-0015-0	pubmed	41	the epidemic threshold of vector borne diseases with seasonality the case of cutaneous leishmaniasis in chichaoua morocco	0	Cutaneous leishmaniasis is a vector-borne disease transmitted to humans by sandflies. In this paper, we develop a mathematical model which takes into account the seasonality of the vector population and the distribution of the latent period from infection to symptoms in humans. Parameters are fitted to real data from the province of Chichaoua, Morocco. We also introduce a generalization of the de…	exclude	exclude	excluede	exclude	exclude	exclued
o'hanlon sj, slater hc, cheke ra, boatin ba, coffeng le, pion sd, boussinesq m, zoure hg, stolk wa, basanez mg.	plos negl trop dis	2016	10.1371/journal.pntd.0004328	pubmed	42	model based geostatistical mapping of the prevalence of onchocerca volvulus in west africa	Yes	BACKGROUND: The initial endemicity (pre-control prevalence) of onchocerciasis has been shown to be an important determinant of the feasibility of elimination by mass ivermectin distribution. We present the first geostatistical map of microfilarial prevalence in the former Onchocerciasis Control Programme in West Africa (OCP) before commencement of antivectorial and antiparasitic interventions. ME…	include	include	include	include	include	include
souza cdf, tavares dlc, tavares cm, almeida agcds, accioly smpds, paiva jps, leal tc, santos vs.	rev soc bras med trop	2019	10.1590/0037-8682-0540-2018	pubmed	43	physical disabilities due to leprosy in alagoas state northeast brazil a temporal and spatial modeling	Yes	INTRODUCTION: Monitoring disability trends is required to evaluate leprosy elimination. We assessed the trends in disability indicators and its association with space in Alagoas, Brazil. METHODS: We conducted an ecological study in all leprosy cases from 2006 to 2016. Disability indicators were analyzed using the joinpoint regression model. RESULTS: The proportion of new cases with grade 2 disabi…	exclude	exclude	include	exclude	exclude	exclued
crespo f, white j, roberts c.	int j paleopathol	2019	10.1016/j.ijpp.2019.05.005	pubmed	44	revisiting the tuberculosis and leprosy cross immunity hypothesis expanding the dialogue between immunology and paleopathology	0	OBJECTIVE: Our primary objective is to re-visit the tuberculosis and leprosy cross-immunity. hypothesis through the careful integration of immunology and paleopathology. METHODS: Using an integrated theoretical analysis that evaluates clinical literature on human innate immunological responses, paleomicrobiology, bioarchaeology, and paleopathology, we develop a multifactorial model. RESULTS: Past…	exclude	exclude	excluede	exclude	exclude	exclued
ocampo cb, guzman-rodriguez l, moreno m, castro mdm, valderrama-ardila c, alexander n.	acta trop	2021	10.1016/j.actatropica.2021.106122	pubmed	45	integration of phlebotomine ecological niche modelling and mapping of cutaneous leishmaniasis surveillance data to identify areas at risk of under estimation	Yes	INTRODUCTION: Passive surveillance systems are thought to under-estimate the true incidence of American cutaneous leishmaniasis (ACL) by two- to five-fold. Ecological niche models based on remotely sensed data can identify environmental factors which favor phlebotomine vectors. Here we report an integrated approach to identifying areas at risk of cutaneous leishmaniasis by applying spatial analys…	include	exclude	include	exclude	exclude	exclued
oliveira ascef b, de oliveira gla, ribeiro filha coriolano c, de oliveira junior ha.	bmj open	2022	10.1136/bmjopen-2022-062828	pubmed	46	forecasting models for leprosy cases a scoping review protocol	0	INTRODUCTION: Leprosy is a neglected tropical disease caused by Mycobacterium leprae that mainly affects the skin, the peripheral nerves, the mucosa of the upper respiratory tract and the eyes. Mathematical models and statistical methodologies could play an important role in decision-making and help maintain the gains in elimination programmes. Various models for predicting leprosy cases have bee…	exclude	exclude	excluede	exclude	exclude	exclued
werneck gl, costa ch, walker am, david jr, wand m, maguire jh.	epidemiology	2002	10.1016/j.actatropica.2021.106123	pubmed	47	the urban spread of visceral leishmaniasis clues from spatial analysis	0	BACKGROUND: The pattern of spread of visceral leishmaniasis in Brazilian cities is poorly understood. METHODS: We used geographic information systems and spatial statistics to evaluate the distribution of 1061 cases of visceral leishmaniasis in Teresina, Brazil, in 1993 through 1996. RESULTS: A locally weighted (LOESS) regression model, which was fit as a smoothed function of spatial coordinates,…	exclude	include	include	exclude	exclude	exclued
Alassane S. Barro , Tonny J. Oyana	Elsevirr	2012	10.1136/bmjopen-2022-062829	pubmed	48	Predictive and epidemiologic modeling of the spatial risk of human onchocerciasis using biophysical factors: a case study of Ghana and Burundi		Although recent efforts taken have substantially contained human onchocerciasis in many African countries, published reports indicate a recrudescence of the disease. To understand this problem, biophysical factors that favor the establishment of human onchocerciasis in Ghana and Burundi—countries identified as threat locations of recrudescence for neighboring countries—were analyzed. Data pertain…	include	include	include	include	include	include
ritter u, osterloh a.	med microbiol immunol	2007	10.1007/s00430-006-0023-0	pubmed	49	a new view on cutaneous dendritic cell subsets in experimental leishmaniasis	0	Because of their anatomical distribution epidermal Langerhans cells (LCs) are discussed to be crucial for antigen uptake and subsequent presentation to naïve T cells in skin-draining lymph nodes. The use of LC-specific markers like Langerin or knock-in mice expressing green fluorescent protein under the control of the Langerin promotor now facilitates the dissection of LCs from other dendritic ce…	exclude	exclude	excluede	exclude	exclude	exclued
kwarteng evs, andam-akorful sa, kwarteng a, asare db, quaye-ballard ja, osei fb, duker aa.	bmc public health	2021	10.1186/s12889-021-10234-9	pubmed	50	spatial variation in lymphatic filariasis risk factors of hotspot zones in ghana	Yes	BACKGROUND: Lymphatic Filariasis (LF), a parasitic nematode infection, poses a huge economic burden to affected countries. LF endemicity is localized and its prevalence is spatially heterogeneous. In Ghana, there exists differences in LF prevalence and multiplicity of symptoms in the country's northern and southern parts. Species distribution models (SDMs) have been utilized to explore the suite …	include	exclude	include	include	include	include
landier j, gaudart j, carolan k, lo seen d, guegan jf, eyangoh s, fontanet a, texier g.	plos negl trop dis	2014	10.1371/journal.pntd.0003123	pubmed	51	spatio temporal patterns and landscape associated risk of buruli ulcer in akonolinga cameroon	Yes	BACKGROUND: Buruli ulcer (BU) is an extensively damaging skin infection caused by Mycobacterium ulcerans, whose transmission mode is still unknown. The focal distribution of BU and the absence of interpersonal transmission suggest a major role of environmental factors, which remain unidentified. This study provides the first description of the spatio-temporal variations of BU in an endemic Africa…	exclude	include	include	exclude	exclude	exclued
kelly jd, rebollo polo m, marie zoure hg, oldenburg ce, keenan jd, porco tc, lietman tm.	am j trop med hyg	2020	10.4269/ajtmh.19-0758	pubmed	52	assessing onchocerciasis subcriticality from pre intervention cross sectional surveys	Yes	Elimination of an infectious disease requires subcritical transmission, or a reproductive number less than one, and can be assessed with cross-sectional surveys conducted by neglected tropical disease programs. Here, we assess the distribution of onchocerciasis prevalence taken from surveys across sub-Saharan Africa before the initiation of ivermectin in mass drug administrations. Pre-interventio…	include	exclude	include	exclude	exclude	exclued	No spatial prediction
gonzalez g, castillo d, estevez y, grentzinger t, deharo e.	exp parasitol	2009	10.1016/j.exppara.2009.05.005	pubmed	53	leishmania viannia peruviana mhom pe lca08 comparison of thp 1 cell and murine macrophage susceptibility to axenic amastigotes for the screening of leishmanicidal compounds	0	This study, undertaken to compare the susceptibility of THP-1 cells and murine peritoneal macrophages to Leishmania peruviana amastigotes, obtained THP-1 infection with 10 parasites/cell compared to 2 parasites/murine macrophage. The parasite burden was maximal at 72 h post-infection (h.p.i.) for THP-1 cells, while it was still increasing at 120 h.p.i. for murine macrophages. Since in both cases …	exclude	exclude	excluede	exclude	exclude	exclued
das a, mandal c, dasgupta a, sengupta t, majumder hk.	nucleic acids res	2002	10.1093/nar/30.3.794	pubmed	54	an insight into the active site of a type i dna topoisomerase from the kinetoplastid protozoan leishmania donovani	0	DNA topoisomerases are ubiquitous enzymes that govern the topological interconversions of DNA thereby playing a key role in many aspects of nucleic acid metabolism. Recently determined crystal structures of topoisomerase fragments, representing nearly all the known subclasses, have been solved. The type IB enzymes are structurally distinct from other known topoisomerases but are similar to a clas…	exclude	exclude	excluede	exclude	exclude	exclued
ullah w, yen ty, niaz s, nasreen n, tsai yf, rodriguez-vivas ri, khan a, tsai kh.	trop med infect dis	2023	10.3390/tropicalmed8020128	pubmed	55	distribution and risk of cutaneous leishmaniasis in khyber pakhtunkhwa pakistan	Yes	Cutaneous leishmaniasis (CL) is a zoonotic infection caused by obligate intracellular protozoa of the genus Leishmania. This study aimed to investigate CL in Khyber Pakhtunkhwa, Pakistan and to estimate the risk of epidemics. Clinico-epidemiological data of 3188 CL patients were collected from health facilities in 2021. Risk factors were analyzed using the chi-square test. ArcGIS V.10.7.1 was app…	include	exclude	include	include	include	include
hambridge t, coffeng le, de vlas sj, richardus jh.	infect dis poverty	2023	10.1186/s40249-023-01065-4	pubmed	56	establishing a standard method for analysing case detection delay in leprosy using a bayesian modelling approach	Yes	BACKGROUND: Leprosy is an infectious disease caused by Mycobacterium leprae and remains a source of preventable disability if left undetected. Case detection delay is an important epidemiological indicator for progress in interrupting transmission and preventing disability in a community. However, no standard method exists to effectively analyse and interpret this type of data. In this study, we …	exclude	include	include	include	exclude	exclued	No spatial prediction
mohammed ka, molyneux dh, albonico m, rio f.	trends parasitol	2006	10.1016/j.pt.2006.05.010	pubmed	57	progress towards eliminating lymphatic filariasis in zanzibar a model programme	Yes	Programmes to eliminate lymphatic filariasis are underway in ten countries of sub-Saharan Africa, and in several programmes outside Africa five rounds of mass drug administration (MDA) are being completed. In Africa, Egypt and Zanzibar have completed five rounds of MDA. Zanzibar was the first country to complete five rounds of treatment using a combination of albendazole and ivermectin, reducing …	exclude	include	include	exclude	exclude	exclued
hyuga a, larson ps, ndemwa m, muuo sw, changoma m, karama m, goto k, kaneko s.	trop med infect dis	2021	10.3390/tropicalmed7010002	pubmed	58	environmental and household based spatial risks for tungiasis in an endemic area of coastal kenya	Yes	Tungiasis is a cutaneous parasitosis caused by an embedded female sand flea. The distribution of cases can be spatially heterogeneous even in areas with similar risk profiles. This study assesses household and remotely sensed environmental factors that contribute to the geographic distribution of tungiasis cases in a rural area along the Southern Kenyan Coast. Data on household tungiasis case sta…	include	exclude	include	include	include	include
molla yb, wardrop na, le blond js, baxter p, newport mj, atkinson pm, davey g.	int j health geogr	2014	10.1186/1476-072x-13-24	pubmed	59	modelling environmental factors correlated with podoconiosis a geospatial study of non filarial elephantiasis	Yes	INTRODUCTION: The precise trigger of podoconiosis - endemic non-filarial elephantiasis of the lower legs - is unknown. Epidemiological and ecological studies have linked the disease with barefoot exposure to red clay soils of volcanic origin. Histopathology investigations have demonstrated that silicon, aluminium, magnesium and iron are present in the lower limb lymph node macrophages of both pat…	include	include	include	include	include	include
arnaiz mr, iglesias ms, franco ji, arzamendia l, santini ms, recalde hc.	plos negl trop dis	2021	10.1371/journal.pntd.0008881	pubmed	60	status and forecast of leprosy in the still endemic province of formosa in northern argentina	0	BACKGROUND: The province of Formosa, Argentina, is endemic for leprosy. In the present paper, we assessed the trend (T, 2002-2016 time series) and the forecast for 2022 of new case detection rate (NCDR) and determined the spatial distribution of new cases detected (NCD) of leprosy. METHODOLOGY/PRINCIPAL FINDINGS: This is a descriptive observational study of 713 NCD of leprosy from provincial medi…	exclude	exclude	excluede	exclude	exclude	exclued
slater h, michael e.	plos one	2013	10.1371/journal.pone.0071574	pubmed	61	mapping bayesian geostatistical analysis and spatial prediction of lymphatic filariasis prevalence in africa	Yes	There is increasing interest to control or eradicate the major neglected tropical diseases. Accurate modelling of the geographic distributions of parasitic infections will be crucial to this endeavour. We used 664 community level infection prevalence data collated from the published literature in conjunction with eight environmental variables, altitude and population density, and a multivariate B…	include	exclude	include	include	include	include
irvine ma, njenga sm, gunawardena s, njeri wamae c, cano j, brooker sj, hollingsworth td.	trans r soc trop med hyg	2016	10.1093/trstmh/trv096	pubmed	62	understanding the relationship between prevalence of microfilariae and antigenaemia using a model of lymphatic filariasis infection	0	BACKGROUND: Lymphatic filariasis is a debilitating neglected tropical disease that affects impoverished communities. Rapid diagnostic tests of antigenaemia are a practical alternative to parasitological tests of microfilaraemia for mapping and surveillance. However the relationship between these two methods of measuring burden has previously been difficult to interpret. METHODS: A statistical mod…	exclude	include	include	include	exclude	exclued
fahal a, mahgoub el s, el hassan am, abdel-rahman me, alshambaty y, hashim a, hago a, zijlstra ee.	plos negl trop dis	2014	10.1371/journal.pntd.0003271	pubmed	63	a new model for management of mycetoma in the sudan	0	Patients with mycetoma usually present late with advanced disease, which is attributed to lack of medical and health facilities in endemic areas, poor health education and low socio-economic status. With this background, an integrated patient management model at the village level was designed to address the various problems associated with mycetoma. The model was launched in an endemic village in…	exclude	include	include	exclude	exclude	exclued
eneanya oa, koudou bg, aboulaye m, elvis aa, souleymane y, kouakou mm, weil gj, fischer pu.	plos negl trop dis	2021	10.1371/journal.pntd.0009091	pubmed	64	progress towards onchocerciasis elimination in cote d ivoire a geospatial modelling study	Yes	BACKGROUND: Côte d'Ivoire has had 45 years of intervention for onchocerciasis by vector control (from 1975 to 1991), ivermectin mass drug administration (MDA) (from 1992 to 1994) and community directed treatment with ivermectin (CDTi) from 1995 to the present. We modeled onchocerciasis endemicity during two time periods that correspond to the scale up of vector control and ivermectin distribution…	include	exclude	include	include	include	include
madhumathi j, prince pr, rao dn, karande aa, reddy mv, kaliraj p.	j helminthol	2017	10.1017/s0022149x16000055	pubmed	65	epitope mapping of brugia malayi alt 2 and the development of a multi epitope vaccine for lymphatic filariasis	0	Human lymphatic filariasis is a neglected tropical disease, causing permanent and long-term disability with severe immunopathology. Abundant larval transcript (ALT) plays a crucial role in parasite establishment in the host, due to its multi-faceted ability in host immune regulation. Although ALT protein is a key filarial target, its exact function is yet to be explored. Here, we report epitope m…	exclude	exclude	excluede	exclude	exclude	exclued
immanuel c, ramanathan a, balasubramaniyan m, khatri vk, amdare np, rao dn, reddy mvr, perumal k.	immunol res	2017	10.1007/s12026-017-8911-5	pubmed	66	immunoprophylaxis of multi antigen peptide map vaccine for human lymphatic filariasis	0	Human lymphatic filariasis, the parasitic disease caused by the filarial nematodes Wuchereria bancrofti, Brugia malayi, and Brugia timori, is ranked as the second most complex clinical condition leading to permanent and long-term disability. The multiple antigen peptide (MAP) approach is an effective method to chemically synthesize and deliver multiple T and B cell epitopes as the constituents of…	exclude	exclude	excluede	exclude	exclude	exclued
pessenda g, ferreira tr, paun a, kabat j, amaral ep, kamenyeva o, gazzinelli-guimaraes ph, perera sr, ganesan s, hun lee s, sacks dl.	biorxiv	2024	10.1101/2024.07.09.602717	pubmed	67	kupffer cell and recruited macrophage heterogeneity orchestrate granuloma maturation and hepatic immunity in visceral leishmaniasis	0	In murine models of visceral leishmaniasis (VL), parasitization of resident Kupffer cells (resKCs) is responsible for early growth of Leishmania infantum in the liver, which leads to granuloma formation and eventual parasite control. We employed the chronic VL model, and revealed an open niche established by KCs death and their migration outside of the sinusoids, resulting in their gradual replac…	exclude	exclude	excluede	exclude	exclude	exclued
parkash v, ashwin h, dey s, sadlova j, vojtkova b, van bocxlaer k, wiggins r, thompson d, dey ns, jaffe cl, schwartz e, volf p, lacey cjn, layton am, kaye pm.	nat med	2024	10.1038/s41591-024-03146-9	pubmed	68	safety and reactogenicity of a controlled human infection model of sand fly transmitted cutaneous leishmaniasis	0	The leishmaniases are globally important parasitic diseases for which no human vaccines are currently available. To facilitate vaccine development, we conducted an open-label observational study to establish a controlled human infection model (CHIM) of sand fly-transmitted cutaneous leishmaniasis (CL) caused by Leishmania major. Between 24 January and 12 August 2022, we exposed 14 participants to…	exclude	exclude	excluede	exclude	exclude	exclued
turra gl, schneider l, liedgens l, deponte m.	mol biochem parasitol	2021	10.1016/j.molbiopara.2020.111336	pubmed	69	testing the crispr cas9 and glms ribozyme systems in leishmania tarentolae	0	Leishmania parasites include important pathogens and model organisms and are even used for the production of recombinant proteins. However, functional genomics and the characterization of essential genes are often limited in Leishmania because of low-throughput technologies for gene disruption or tagging and the absence of components for RNA interference. Here, we tested the T7 RNA polymerase-dep…	exclude	exclude	excluede	exclude	exclude	exclued
karunaweera nd, senanayake s, ginige s, silva h, manamperi n, samaranayake n, dewasurendra r, karunanayake p, gamage d, de silva n, senarath u, zhou g.	plos negl trop dis	2021	10.1371/journal.pntd.0009346	pubmed	70	spatiotemporal distribution of cutaneous leishmaniasis in sri lanka and future case burden estimates	Yes	BACKGROUND: Leishmaniasis is a neglected tropical vector-borne disease, which is on the rise in Sri Lanka. Spatiotemporal and risk factor analyses are useful for understanding transmission dynamics, spatial clustering and predicting future disease distribution and trends to facilitate effective infection control. METHODS: The nationwide clinically confirmed cutaneous leishmaniasis and climatic da…	include	exclude	include	exclude	exclude	exclued	not human cases
mulugeta ss, maseresha bm, wassihun sg, moyehodie ya.	sage open nurs	2022	10.1177/23779608221129936	pubmed	71	risk factors for disability upgrading among leprosy patients during treatment multilevel modeling analysis	0	BACKGROUND: Leprosy not only brings about bodily incapacity but also creates a nasty image of affected individuals, triggering discrimination and social stigma. The purpose of this study was to evaluate the status of leprosy disability in patients registered at the All African TB and Leprosy Rehabilitation and Training Center. METHODS: The study consists of 205 leprosy patients who were undergoin…	exclude	include	include	exclude	exclude	exclued	Prediction not at fine scale ,Prediction not at fine scale ,I think exclude, it's not at lowest admin level?
dejene f, merga h, asefa h.	plos negl trop dis	2019	10.1371/journal.pntd.0007050	pubmed	72	community based cross sectional study of podoconiosis and associated factors in dano district central ethiopia	Yes	BACKGROUND: Podoconiosis, affects lower limb, is an entirely preventable non-communicable tropical disease common in low income countries. Globally it is estimated that there are 4 million peoples with podoconiosis and nationally it is estimated that there are 1.56 million cases of podoconiosis. Even though nationwide mapping has been conducted including the current district under investigation, …	exclude	exclude	excluede	exclude	exclude	exclued
gomez-barroso d, moya l, herrador z, garcia b, nguema j, ncogo p, aparicio p, benito a.	j infect dev ctries	2018	10.3855/jidc.10159	pubmed	73	spatial clustering of onchocerciasis in bioko island equatorial guinea	Yes	INTRODUCTION: Onchocerciasis is a chronic neglected tropical disease caused by the filarial nematode Onchocerca volvulus, which is endemic in Equatorial Guinea. The aim was to estimate the current spatial distribution of onchocerciasis, and its related factors, in Bioko Island after several years of mass drug administration and vector control activities, by using GIS technics. METHODOLOGY: The su…	exclude	include	include	exclude	exclude	exclued
rodgers msm, fonseca e, nieto pdm, malone jb, luvall jc, mccarroll jc, avery rh, bavia me, guimaraes r, wen x, silva mmn, carneiro ddmt, cardim ll.	geospat health	2022	10.4081/gh.2022.1095	pubmed	74	use of soil moisture active passive satellite data and worldclim 2 0 data to predict the potential distribution of visceral leishmaniasis and its vector em lutzomyia longipalpis em in sao paulo and bahia states brazil	0	Visceral leishmaniasis (VL) is a neglected tropical disease transmitted by Lutzomyia longipalpis, a sand fly widely distributed in Brazil. Despite efforts to strengthen national control programs reduction in incidence and geographical distribution of VL in Brazil has not yet been successful; VL is in fact expanding its range in newly urbanized areas. Ecological niche models (ENM) for use in surve…	exclude	exclude	excluede	exclude	exclude	exclued
bulstra ca, blok dj, alam k, butlin cr, roy jc, bowers b, nicholls p, de vlas sj, richardus jh.	infect dis poverty	2021	10.1186/s40249-021-00817-4	pubmed	75	geospatial epidemiology of leprosy in northwest bangladesh a 20 year retrospective observational study	Yes	BACKGROUND: Leprosy is known to be unevenly distributed between and within countries. High risk areas or 'hotspots' are potential targets for preventive interventions, but the underlying epidemiologic mechanisms that enable hotspots to emerge, are not yet fully understood. In this study, we identified and characterized leprosy hotspots in Bangladesh, a country with one of the highest leprosy ende…	exclude	exclude	excluede	exclude	exclude	exclued
pantelias a, king jd, lammie p, weil gj.	am j trop med hyg	2022	10.4269/ajtmh.21-0990	pubmed	76	development and introduction of the filariasis test strip a new diagnostic test for the global program to eliminate lymphatic filariasis	0	A key component to achieving the global goal of elimination of lymphatic filariasis (LF) is the availability of appropriate tools for disease mapping, monitoring, and surveillance. However, the development of these tools for a neglected disease such as LF can be a challenge. The lack of a commercial market and low familiarity with these diseases leave little incentive for diagnostic manufacturers…	exclude	exclude	excluede	exclude	exclude	exclued
kyei-baffour es, owusu-boateng k, isawumi a, mosi l.	bmc genomics	2024	10.1186/s12864-024-10001-1	pubmed	77	pseudogenomic insights into the evolution of mycobacterium ulcerans	0	BACKGROUND: Buruli ulcer (BU) disease, caused by Mycobacterium ulcerans (MU), and characterized by necrotic ulcers is still a health problem in Africa and Australia. The genome of the bacterium has several pseudogenes due to recent evolutionary events and environmental pressures. Pseudogenes are genetic elements regarded as nonessential in bacteria, however, they are less studied due to limited a…	exclude	exclude	excluede	exclude	exclude	exclued
walker m, stolk wa, dixon ma, bottomley c, diawara l, traore mo, de vlas sj, basanez mg.	epidemics	2017	10.1016/j.epidem.2017.02.005	pubmed	78	modelling the elimination of river blindness using long term epidemiological and programmatic data from mali and senegal	Yes	The onchocerciasis transmission models EPIONCHO and ONCHOSIM have been independently developed and used to explore the feasibility of eliminating onchocerciasis from Africa with mass (annual or biannual) distribution of ivermectin within the timeframes proposed by the World Health Organization (WHO) and endorsed by the 2012 London Declaration on Neglected Tropical Diseases (i.e. by 2020/2025). Ba…	exclude	include	include	include	exclude	exclued	No spatial prediction
michael e, sharma s, smith me, touloupou p, giardina f, prada jm, stolk wa, hollingsworth d, de vlas sj.	plos negl trop dis	2018	10.1371/journal.pntd.0006674	pubmed	79	quantifying the value of surveillance data for improving model predictions of lymphatic filariasis elimination	Yes	BACKGROUND: Mathematical models are increasingly being used to evaluate strategies aiming to achieve the control or elimination of parasitic diseases. Recently, owing to growing realization that process-oriented models are useful for ecological forecasts only if the biological processes are well defined, attention has focused on data assimilation as a means to improve the predictive performance o…	exclude	exclude	excluede	exclude	exclude	exclued
vinkeles melchers nvs, stolk wa, van loon w, pedrique b, bakker r, murdoch me, de vlas sj, coffeng le.	plos negl trop dis	2021	10.1371/journal.pntd.0009604	pubmed	80	the burden of skin disease and eye disease due to onchocerciasis in countries formerly under the african programme for onchocerciasis control mandate for 1990 2020 and 2030	0	BACKGROUND: Onchocerciasis (river blindness") can cause severe morbidity, including vision loss and various skin manifestations, and is targeted for elimination using ivermectin mass drug administration (MDA). We calculated the number of people with Onchocerca volvulus infection and onchocercal skin and eye disease as well as disability-adjusted life years (DALYs) lost from 1990 through to 2030 i…	exclude	exclude	excluede	exclude	exclude	exclued
ashford rw.	int j parasitol	2000	10.1016/s0020-7519(00)00136-3	pubmed	81	the leishmaniases as emerging and reemerging zoonoses	0	The 20 or so species of Leishmania which have been recorded as human infections are all either zoonotic, or have recent zoonotic origins. Their distribution is determined by that of their vector, their reservoir host, or both, so is dependent on precise environmental features. This concatenation of limiting factors leads to specific environmental requirements and focal distribution of zoonotic or…	exclude	exclude	excluede	exclude	exclude	exclued
wang y, yu z, dufresne a, ye z, lin n, zhou j.	acs nano	2021	10.1021/acsnano.1c08100	pubmed	82	quantitative analysis of compatibility and dispersibility in nanocellulose reinforced composites hansen solubility and raman mapping	0	Considering its high specific modulus, nanocellulose, including rigid cellulose nanocrystals (CNCs) and semiflexible cellulose nanofibrils (CNFs), is widely used as a nano-reinforcing filler for polymeric-based composites, which is regarded as the most promising application of these biomass nanoparticles. The quantitative evaluation of the compatibility and dispersion/aggregation state of nanocel…	exclude	exclude	excluede	exclude	exclude	exclued
falcao de oliveira e, galati eab, oliveira ag, rangel ef, carvalho bm.	plos negl trop dis	2018	10.1371/journal.pntd.0006684	pubmed	83	ecological niche modelling and predicted geographic distribution of lutzomyia cruzi vector of leishmania infantum in south america	0	In some transmission foci of Leishmania infantum in Brazil, Lutzomyia cruzi could be considered the main vector of this pathogen. In addition, L. cruzi is a permissive vector of L. amazonensis. Its geographical distribution seems to be restricted and limited to Cerrado and Pantanal biomes, which includes some areas in Brazil and Bolivia. Considering that predicting the distribution of the species…	exclude	exclude	excluede	exclude	exclude	exclued	No spatial prediction
soto m, iborra s, quijada l, folgueira c, alonso c, requena jm.	biochem j	2004	10.1042/bj20031522	pubmed	84	cell cycle dependent translation of histone mrnas is the key control point for regulation of histone biosynthesis in leishmania infantum	0	The cell-cycle-dependent expression of the four core histones (H2A, H2B, H3 and H4) has been studied in the protozoan parasite Leishmania infantum. For that purpose, the cell cycle was arrested by incubation of promastigotes with the DNA synthesis inhibitor hydroxyurea, which induced an accumulation of cells stalled in G1 phase. Hydroxyurea release resulted in a semi-synchronous entry into the ce…	exclude	exclude	excluede	exclude	exclude	exclued
chapman lac, morgan alk, adams er, bern c, medley gf, hollingsworth td.	plos negl trop dis	2018	10.1371/journal.pntd.0006803	pubmed	85	age trends in asymptomatic and symptomatic leishmania donovani infection in the indian subcontinent a review and analysis of data from diagnostic and epidemiological studies	0	BACKGROUND: Age patterns in asymptomatic and symptomatic infection with Leishmania donovani, the causative agent of visceral leishmaniasis (VL) in the Indian subcontinent (ISC), are currently poorly understood. Age-stratified serology and infection incidence have been used to assess transmission levels of other diseases, which suggests that they may also be of use for monitoring and targeting con…	exclude	exclude	excluede	exclude	exclude	exclued
eneanya oa, delea mg, cano j, tchindebet po, richards rl, zhao y, meftuh a, unterwegner k, guagliardo saj, hopkins dr, weiss a.	am j trop med hyg	2024	10.4269/ajtmh.23-0681	pubmed	86	predicting the environmental suitability and identifying climate and sociodemographic correlates of guinea worm dracunculus medinensis in chad	Yes	A comprehensive understanding of the spatial distribution and correlates of infection are key for the planning of disease control programs and assessing the feasibility of elimination and/or eradication. In this work, we used species distribution modeling to predict the environmental suitability of the Guinea worm (Dracunculus medinensis) and identify important climatic and sociodemographic risk …	exclude	include	include	include	include	include
peng rr, wang al, li j, tucker jd, yin yp, chen xs.	plos negl trop dis	2011	10.1371/journal.pntd.0001273	pubmed	87	molecular typing of treponema pallidum a systematic review and meta analysis	0	BACKGROUND: Syphilis is resurgent in many regions of the world. Molecular typing is a robust tool for investigating strain diversity and epidemiology. This study aimed to review original research on molecular typing of Treponema pallidum (T. pallidum) with three objectives: (1) to determine specimen types most suitable for molecular typing; (2) to determine T. pallidum subtype distribution across…	exclude	exclude	excluede	exclude	exclude	exclued
sabesan s, raju kh, subramanian s, srivastava pk, jambulingam p.	vector borne zoonotic dis	2013	10.1089/vbz.2012.1238	pubmed	88	lymphatic filariasis transmission risk map of india based on a geo environmental risk model	Yes	The strategy adopted by a global program to interrupt transmission of lymphatic filariasis (LF) is mass drug administration (MDA) using chemotherapy. India also followed this strategy by introducing MDA in the historically known endemic areas. All other areas, which remained unsurveyed, were presumed to be nonendemic and left without any intervention. Therefore, identification of LF transmission …	include	exclude	include	include	include	exclued
omar ali h, abraham r, desoubeaux g, fahal ah, tauber c.	trans r soc trop med hyg	2024	10.1093/trstmh/trad057	pubmed	89	evaluation of a computational model for mycetoma causative agents identification	0	BACKGROUND: The therapeutic strategy for mycetoma relies heavily on the identification of the causative agents, which are either fungal or bacterial. While histopathological examination of surgical biopsies is currently the most used diagnostic tool, it requires well-trained pathologists, who are lacking in most rural areas where mycetoma is endemic. In this work we propose and evaluate a machine…	exclude	exclude	excluede	exclude	exclude	exclued
ghosh s, rana s, mukherjee s, roy pk.	math biosci	2024	10.1016/j.mbs.2024.109281	pubmed	90	insights of infected schwann cells extinction and inherited randomness in a stochastic model of leprosy	0	Investigating disease progression, transmission of infection and impacts of Multidrug Therapy (MDT) to inhibit demyelination in leprosy involves a certain amount of difficulty in terms of the in-built uncertain complicated and complex intracellular cell dynamical interactions. To tackle this scenario and to elucidate a more realistic, rationalistic approach of examining the infection mechanism an…	exclude	exclude	excluede	exclude	exclude	exclued
glennie m, dowden m, scolyer m, o'meara i, angeles g, woerle h, campbell pt, gardner k.	trop med infect dis	2023	10.3390/tropicalmed8040200	pubmed	91	community led data collection enhancing local level scabies surveillance in remote aboriginal communities in australia	Yes	Novel approaches to geohealth data analysis offer major benefits to neglected tropical disease control by identifying how social, economic and environmental elements of place interact to influence disease outcomes. However, a lack of timely and accurate geohealth data poses substantial risks to the accuracy of risk identification and challenges to the development of suitably targeted disease cont…	exclude	exclude	excluede	exclude	exclude	exclued
blaizot r, fontaine a, demar m, delon f, d'oleon ab, mayet a, de laval f, de santi vp, briolant s.	plos negl trop dis	2023	10.1371/journal.pntd.0011415	pubmed	92	updated estimation of cutaneous leishmaniasis incubation period in french guiana	0	BACKGROUND: The cutaneous leishmaniasis (CL) incubation period (IP) is defined as the time between parasite inoculation by sandfly bite and the onset of the first CL lesion. IP distribution is difficult to assess for CL because the date of exposure to an infectious bite cannot be accurately determined in endemic areas. IP current estimates for CL range from 14 days to several months with a median…	exclude	exclude	excluede	exclude	exclude	exclued
filipe ja, boussinesq m, renz a, collins rc, vivas-martinez s, grillet me, little mp, basanez mg.	proc natl acad sci u s a	2005	10.1073/pnas.0502659102	pubmed	93	human infection patterns and heterogeneous exposure in river blindness	Yes	Here we analyze patterns of human infection with Onchocerca volvulus (the cause of river blindness) in different continents and ecologies. In contrast with some geohelminths and schistosome parasites whose worm burdens typically exhibit a humped pattern with host age, patterns of O. volvulus infection vary markedly with locality. To test the hypothesis that such differences are partly due to hete…	exclude	exclude	excluede	exclude	exclude	exclued
vedithi sc, malhotra s, acebron-garcia-de-eulate m, matusevicius m, torres phm, blundell tl.	front mol biosci	2021	10.3389/fmolb.2021.663301	pubmed	94	structure guided computational approaches to unravel druggable proteomic landscape of mycobacterium leprae	0	Leprosy, caused by Mycobacterium leprae (M. leprae), is treated with a multidrug regimen comprising Dapsone, Rifampicin, and Clofazimine. These drugs exhibit bacteriostatic, bactericidal and anti-inflammatory properties, respectively, and control the dissemination of infection in the host. However, the current treatment is not cost-effective, does not favor patient compliance due to its long dura…	exclude	exclude	excluede	exclude	exclude	exclued
glidden ck, murran ar, silva ra, castellanos aa, han ba, mordecai ea.	plos negl trop dis	2023	10.1371/journal.pntd.0010879	pubmed	95	phylogenetic and biogeographical traits predict unrecognized hosts of zoonotic leishmaniasis	0	The spatio-temporal distribution of leishmaniasis, a parasitic vector-borne zoonotic disease, is significantly impacted by land-use change and climate warming in the Americas. However, predicting and containing outbreaks is challenging as the zoonotic Leishmania system is highly complex: leishmaniasis (visceral, cutaneous and muco-cutaneous) in humans is caused by up to 14 different Leishmania sp…	exclude	exclude	excluede	exclude	exclude	exclued
ramos acv, alonso jb, berra tz, alves ls, martoreli junior jf, santos fld, alves ym, andrade hlp, costa fbpd, crispim ja, yamamura m, alves jd, santos neto m, fuentealba-torres m, pinto ic, arcencio ra.	acta trop	2021	10.1016/j.actatropica.2021.105884	pubmed	96	social inequalities and their association with the leprosy burden in a brazilian city of low endemicity an ecological study	Yes	OBJECTIVE: To analyse the association between social inequalities and the leprosy burden in a low endemicity scenario in the state of São Paulo, Brazil. METHODS: This ecological study was carried out in the city of Ribeirão Preto, state of São Paulo, Brazil, considering leprosy cases notified from 2006 to 2016. Regarding social inequalities, dimensions related to high household density, literacy,…	exclude	exclude	excluede	exclude	exclude	exclued
de araujo vem, veloso ga, kerr lrfs, pescarini jm, cardoso lsm, naghavi m, malta dc; unit on the social and environmental determinants of health inequalities (sedhi).	public health	2024	10.1016/j.puhe.2024.07.035	pubmed	97	leprosy in brazil an analysis of the global burden of disease estimates between 1990 and 2019	0	OBJECTIVE: To analyze the occurrence of leprosy in Brazil and its states between 1990 and 2019, according to Global Burden of Disease (GBD) estimates, and its correlation with development status. STUDY DESIGN: A descriptive and analytical ecological epidemiological study. METHODS: Rates of incidence, prevalence, and years lived with disability (YLD) due to leprosy, standardized by age, per 100,00…	exclude	exclude	excluede	exclude	exclude	exclued
hassan a, shaban n.	j biol dyn	2020	10.1080/17513758.2020.1745306	pubmed	98	onchocerciasis dynamics modelling the effects of treatment education and vector control	0	A deterministic model of onchocerciasis disease dynamics is considered in a community partitioned into compartments based on the disease status. Public health education is offered in the community during the implementation of mass treatment using ivermectin drugs. Also, larviciding and trapping strategies are implemented in the vector population with the aim of controlling population growth of bl…	exclude	include	include	exclude	exclude	exclued
tans r, dey s, dey ns, cao jh, paul ps, calder g, o'toole p, kaye pm, heeren rma.	front immunol	2022	10.3389/fimmu.2022.862104	pubmed	99	mass spectrometry imaging identifies altered hepatic lipid signatures during experimental leishmania donovani infection	0	INTRODUCTION: Spatial analysis of lipids in inflammatory microenvironments is key to understand the pathogenesis of infectious disease. Granulomatous inflammation is a hallmark of leishmaniasis and changes in host and parasite lipid metabolism have been observed at the bulk tissue level in various infection models. Here, mass spectrometry imaging (MSI) is applied to spatially map hepatic lipid co…	exclude	exclude	excluede	exclude	exclude	exclued
nji tm, piotrowski h, dum-buo n, fung eg, dean l, theobald s, thomson r, wanji s, ozano k.	plos negl trop dis	2021	10.1371/journal.pntd.0009433	pubmed	100	eliminating onchocerciasis within the meme river basin of cameroon a social ecological approach to understanding everyday realities and health systems	0	BACKGROUND: Onchocerciasis affects some of the world's most marginalized people, perpetuating poverty and inequalities. Mass Drug Administration (MDA) with Ivermectin has taken place within the Meme River basin region in Cameroon for over 15 years. Despite this, onchocerciasis is still prevalent in the region due to existing and emerging contextual challenges. Using a social-ecological approach w…	exclude	exclude	excluede	exclude	exclude	exclued
li ql, li w, zheng xq, ye wm, xu qy, ke wj, yang tc.	biomed pharmacother	2023	10.1016/j.biopha.2023.115628	pubmed	101	screening the b and t cell epitope map of tp0136 and exploring their effect in a treponema pallidum rabbit model	0	The systemic immune response, including B- and T-cell reactions, plays a corresponding role in syphilis infections. The TP0136 protein is a target of the immune response in infected hosts and may mediate the immune response. Here, we developed a method that combining reverse vaccine approach with Pepscan/T-cell proliferation to screen and identify three B-cell and two T-cell epitopes of TP0136, a…	exclude	exclude	excluede	exclude	exclude	exclued
trajer aj.	j vector borne dis	2021	10.4103/0972-9062.316277	pubmed	102	the potential future change of the suitability patterns of six leishmaniasis vectors in iran	0	BACKGROUND & OBJECTIVES: Visceral and cutaneous leishmaniasis are endemic in Iran. The aim of this study was to model the changing suitability patterns of five confirmed and one suspected leishmaniasis vector Phlebotomus species resident in the country. METHODS: The potential present and future suitability patterns of the sandfly species in Iran were modelled using climate envelope forecasting me…	exclude	exclude	excluede	exclude	exclude	exclued
mozafari o, sofizadeh a, shoraka hr.	iran j public health	2020	10.18502/ijph.v49i12.4813	pubmed	103	distribution of leishmania infection in humans animal reservoir hosts and sandflies in golestan province northeastern iran a systematic review and meta analysis	0	BACKGROUND: Leishmaniasis is one of the most important parasitic diseases in the Golestan Province, northeastern Iran. In this study, we summarize the results of studies on the disease and its causative agent Leishmania in humans, vectors and reservoirs in the Golestan Province, Iran. METHODS: We retrieved all articles related to leishmaniasis in the Golestan Province, northern Iran from 1994 to …	exclude	include	include	exclude	exclude	exclued
charrahy z, yaghoobi-ershadi mr, shirzadi mr, akhavan aa, rassi y, hosseini sz, webb nj, haque u, bozorg omid f, hanafi-bojd aa.	transbound emerg dis	2022	10.1111/tbed.14115	pubmed	104	climate change and its effect on the vulnerability to zoonotic cutaneous leishmaniasis in iran	Yes	Zoonotic cutaneous leishmaniasis (ZCL) is an important vector-borne disease with an incidence of 15.8 cases per 100,000 people in Iran in 2019. Despite all efforts to control the disease, ZCL has expanded into new areas during the last decades. The aim of this study was to predict the best ecological niches for both vectors and reservoirs of ZCL under climate change scenarios in Iran. Several onl…	exclude	exclude	excluede	exclude	exclude	exclued
hasker e, malaviya p, scholar vk, de koning p, singh op, kansal s, cloots k, boelaert m, sundar s.	plos negl trop dis	2019	10.1371/journal.pntd.0007798	pubmed	105	post kala azar dermal leishmaniasis and leprosy prevalence and distribution in the muzaffarpur health and demographic surveillance site	0	INTRODUCTION: Post-kala-azar dermal leishmaniasis (PKDL) is a skin manifestation that is a late clinical outcome of visceral leishmaniasis (VL). Its presentation is similar to leprosy, and the differential diagnosis is not always easy. In VL endemic rural areas of Bihar, India, both infectious diseases co-exist. This observational study aimed to determine the prevalence and distribution of both c…	exclude	exclude	excluede	exclude	exclude	exclued
carvalho bm, maia c, courtenay o, llabres-brustenga a, lotto batista m, moirano g, van daalen kr, semenza jc, lowe r.	lancet reg health eur	2024	10.1016/j.lanepe.2024.100971	pubmed	106	a climatic suitability indicator to support leishmania infantum surveillance in europe a modelling study	0	BACKGROUND: Leishmaniases are neglected diseases transmitted by sand flies. They disproportionately affect vulnerable groups globally. Understanding the relationship between climate and disease transmission allows the development of relevant decision-support tools for public health policy and surveillance. The aim of this modelling study was to develop an indicator that tracks climatic suitabilit…	exclude	include	include	exclude	exclude	exclued
lindsay sw, thomas cj.	trans r soc trop med hyg	2000	10.1016/s0035-9203(00)90431-0	pubmed	107	mapping and estimating the population at risk from lymphatic filariasis in africa	Yes	Lymphatic filariasis remains a major public health problem in Africa and is 1 of the World Health Organization's 6 diseases targeted for global eradication. However, no detailed maps of the geographical distribution of this disease exist, making it difficult to target control activities and quantify the population at risk. We hypothesized that the distribution lymphatic filariasis is governed by …	include	exclude	include	include	include	include
hanafi-bojd aa, rassi y, yaghoobi-ershadi mr, haghdoost aa, akhavan aa, charrahy z, karimi a.	zoonoses public health	2015	10.1111/zph.12202	pubmed	108	predicted distribution of visceral leishmaniasis vectors diptera psychodidae phlebotominae in iran a niche model study	0	Visceral leishmaniasis (VL) is an important vector-borne disease in Iran. Till now, Leishmania infantum has been detected from five species of sand flies in the country including Phlebotomus kandelakii, Phlebotomus major s.l., Phlebotomus perfiliewi, Phlebotomus alexandri and Phlebotomus tobbi. Also, Phlebotomus keshishiani was found to be infected with Leishmania parasites. This study aimed at p…	exclude	include	include	exclude	exclude	exclued
hassan r, cano j, fronterre c, bakhiet s, fahal a, deribe k, newport m.	plos negl trop dis	2022	10.1371/journal.pntd.0010795	pubmed	109	estimating the burden of mycetoma in sudan for the period 1991 2018 using a model based geostatistical approach	Yes	Mycetoma is widespread in tropical and subtropical regions favouring arid areas with low humidity and a short rainy season. Sudan is one of the highly endemic countries for mycetoma. Estimating the population at risk and the number of cases is critical for delivering targeted and equitable prevention and treatment services. In this study, we have combined a large dataset of mycetoma cases recorde…	include	include	include	include	include	include
carvalho ag, dias clh, blok dj, ignotti e, luz jgg.	geospat health	2023	10.4081/gh.2023.1227	pubmed	110	intra urban differences underlying leprosy spatial distribution in central brazil geospatial techniques as potential tools for surveillance	Yes	This ecological study identified an aggregation of urban neighbourhoods spatial patterns in the cumulative new case detection rate (NCDR) of leprosy in the municipality of Rondonópolis, central Brazil, as well as intra-urban socioeconomic differences underlying this distribution. Scan statistics of all leprosy cases reported in the area from 2011 to 2017 were used to investigate spatial and spati…	exclude	include	include	include	exclude	exclued	No spatial prediction
thomson mc, obsomer v, kamgno j, gardon j, wanji s, takougang i, enyong p, remme jh, molyneux dh, boussinesq m.	filaria j	2004	10.1186/1475-2883-3-7	pubmed	111	mapping the distribution of loa loa in cameroon in support of the african programme for onchocerciasis control	0	BACKGROUND: Loa loa has recently emerged as a filarial worm of significant public health importance as a consequence of its impact on the African Programme for Onchocerciasis Control (APOC). Severe, sometimes fatal, encephalopathic reactions to ivermectin (the drug of choice for onchocerciasis control) have occurred in some individuals with high Loa loa microfilarial counts. Since high density of…	exclude	include	include	exclude	exclude	exclued
lopez ca, unkefer cj, swanson bi, swanson jmj, gnanakaran s.	plos comput biol	2018	10.1371/journal.pcbi.1005972	pubmed	112	membrane perturbing properties of toxin mycolactone from mycobacterium ulcerans	0	Mycolactone is the exotoxin produced by Mycobacterium ulcerans and is the virulence factor behind the neglected tropical disease Buruli ulcer. The toxin has a broad spectrum of biological effects within the host organism, stemming from its interaction with at least two molecular targets and the inhibition of protein uptake into the endoplasmic reticulum. Although it has been shown that the toxin …	exclude	exclude	excluede	exclude	exclude	exclued
van belkum a, fahal a, van de sande ww.	adv exp med biol	2013	10.1007/978-1-4614-4726-9_15	pubmed	113	mycetoma caused by madurella mycetomatis a completely neglected medico social dilemma	0	Mycetoma is a debilitating disease with a highly particular geographical distribution. The mycetoma belt circles the entire world just above the equator and defines the region with the highest prevalence and incidence. Although the disease is seen in Central America, India and all across Africa, Sudan seems to be the homeland of mycetoma. Mycetoma is an infectious disease caused either by bacteri…	exclude	exclude	excluede	exclude	exclude	exclued
paz ws, ramos res, bezerra lp, matos df, tavares ds, souza cdf, bezerra-santos m, ximenes raa.	trop med int health	2023	10.1111/tmi.13901	pubmed	114	temporal trend high risk spatial and spatiotemporal clustering of leprosy indicators in brazil a 20 year ecological and population based study	Yes	OBJECTIVES: Leprosy still represents a public health concern in Brazil. The country is the only one in America not to reach the global goal of leprosy disease control. Hence, this study aimed to assess the temporal, spatial and space-time patterns of leprosy cases in Brazil of the 20-year time series 2001-2020. METHODS: An ecological and population-based analysis was carried out, applying tempora…	exclude	exclude	excluede	exclude	exclude	exclued
de souza r, diniz car.	stat med	2022	10.1002/sim.9287	pubmed	115	correlated geometric models of order k and its application to intensive care unit and leprosy data	0	Geometric models are used to analyse the discrete time until the occurrence of an event of interest (success or consecutive successes). In two real data sets, named leprosy and intensive care unit (ICU), the events correspond, respectively, to abandoning the clinical treatment of leprosy, where abandonment corresponds to four consecutive patient absences from treatment, and the patient's discharg…	exclude	include	include	exclude	exclude	exclued
stensgaard as, vounatsou p, onapa aw, utzinger j, pedersen em, kristensen tk, simonsen pe.	plos negl trop dis	2016	10.1371/journal.pntd.0004319	pubmed	116	ecological drivers of mansonella perstans infection in uganda and patterns of co endemicity with lymphatic filariasis and malaria	0	BACKGROUND: Mansonella perstans is a widespread, but relatively unknown human filarial parasite transmitted by Culicoides biting midges. Although it is found in many parts of sub-Saharan Africa, only few studies have been carried out to deepen the understanding of its ecology, epidemiology, and health consequences. Hence, knowledge about ecological drivers of the vector and parasite distribution,…	exclude	exclude	excluede	exclude	exclude	exclued
wangara f, kipruto h, ngesa o, kayima j, masini e, sitienei j, ngari f.	plos negl trop dis	2019	10.1371/journal.pntd.0007329	pubmed	117	the spatial epidemiology of leprosy in kenya a retrospective study	Yes	BACKGROUND: Leprosy elimination defined as a registered prevalence rate of less than 1 case per 10,000 persons was achieved in Kenya at the national level in 1989. However, there are still pockets of leprosy in some counties where late diagnosis and consequent physical disability persist. The epidemiology of leprosy in Kenya for the period 2012 through to 2015 was defined using spatial methods. M…	exclude	include	include	exclude	exclude	exclued
sanders ml, jordan hr, serewis-pond c, zheng l, benbow me, small pl, tomberlin jk.	environ microbiol	2017	10.1111/1462-2920.13629	pubmed	118	mycobacterium ulcerans toxin mycolactone may enhance host seeking and oviposition behaviour by aedes aegypti l diptera culicidae	0	The ecological functions of many toxins continue to remain unknown for those produced by environmental pathogens. Mycobacterium ulcerans, the causative agent of the neglected tropical disease, Buruli ulcer, produces a cytotoxic macrolide, mycolactone, whose function(s) in the environment remains elusive. Through a series of dual-choice behaviour assays, they show that mycolactone may be an interk…	exclude	exclude	excluede	exclude	exclude	exclued
arnaiz mr, abarca dt, santini ms, franco ji, arzamendia l, recalde hc, bruzzone oa.	am j trop med hyg	2023	10.4269/ajtmh.21-0123	pubmed	119	performance of the health system network in formosa argentina in the diagnosis of leprosy	0	Leprosy is a chronic, neglected tropical infectious disease, currently endemic in Formosa, a province in northwestern Argentina. To analyze the performance, distribution, and effectiveness of the health system in leprosy diagnosis in Formosa, we estimated the trend of the number of new cases of leprosy diagnosed between 2002 and 2019 and estimated a forecast for 2022 at the primary health care ce…	exclude	exclude	excluede	exclude	exclude	exclued
chalghaf b, chlif s, mayala b, ghawar w, bettaieb j, harrabi m, benie gb, michael e, salah ab.	am j trop med hyg	2016	10.4269/ajtmh.15-0345	pubmed	120	ecological niche modeling for the prediction of the geographic distribution of cutaneous leishmaniasis in tunisia	Yes	Cutaneous leishmaniasis is a very complex disease involving multiple factors that limit its emergence and spatial distribution. Prediction of cutaneous leishmaniasis epidemics in Tunisia remains difficult because most of the epidemiological tools used so far are descriptive in nature and mainly focus on a time dimension. The purpose of this work is to predict the potential geographic distribution…	include	include	include	include	include	include
ghatee ma, sharifi i, mohammadi n, moghaddam be, kohansal mh.	front public health	2023	10.3389/fpubh.2023.1236552	pubmed	121	geographical and climatic risk factors of cutaneous leishmaniasis in the hyper endemic focus of bam county in southeast iran	Yes	INTRODUCTION: Cutaneous leishmaniasis (CL) is a prevalent debilitating disease in many countries, particularly in Iran, the Middle East, North Africa, and South America. Bam County is the most important highly endemic focus of anthropometric CL in Iran and has been under consideration by WHO. This study investigated the environmental and geographic factors affecting the occurrence and distributio…	include	exclude	include	include	exclude	exclued	No spatial prediction
carvalho ag, tiwari a, luz jgg, nieboer d, steinmann p, richardus jh, ignotti e.	plos negl trop dis	2021	10.1371/journal.pntd.0010035	pubmed	122	leprosy and cutaneous leishmaniasis affecting the same individuals a retrospective cohort analysis in a hyperendemic area in brazil	0	BACKGROUND: Leprosy and cutaneous leishmaniasis (CL) are neglected tropical diseases (NTDs) affecting the skin. Their control is challenging but the integration of skin NTDs control programs is recommended to improve timely detection and treatment. However, little is known about the occurrence of leprosy and CL in the same individuals, and what are the characteristics of such patients. This study…	exclude	exclude	excluede	exclude	exclude	exclued
snow lc, michael e.	med vet entomol	2002	10.1046/j.1365-2915.2002.00396.x	pubmed	123	transmission dynamics of lymphatic filariasis density dependence in the uptake of wuchereria bancrofti microfilariae by vector mosquitoes	0	Gaining a better understanding of parasite infection dynamics in the vector mosquito (Diptera: Culicidae) population is central to improving knowledge regarding the transmission, persistence and hence control of lymphatic filariasis. Here, we use data on mosquito feeding experiments collated from the published literature to examine the available evidence regarding the functional form of the first…	exclude	exclude	excluede	exclude	exclude	exclued
van bocxlaer k, mcarthur kn, harris a, alavijeh m, braillard s, mowbray ce, croft sl.	pharmaceutics	2021	10.3390/pharmaceutics13040516	pubmed	124	film forming systems for the delivery of dndi 0690 to treat cutaneous leishmaniasis	0	In cutaneous leishmaniasis (CL), parasites reside in the dermis, creating an opportunity for local drug administration potentially reducing adverse effects and improving treatment adherence compared to current therapies. Polymeric film-forming systems (FFSs) are directly applied to the skin and form a thin film as the solvent evaporates. In contrast to conventional topical dosage forms, FFSs stro…	exclude	exclude	excluede	exclude	exclude	exclued
kastner rj, sicuri e, stone cm, matwale g, onapa a, tediosi f.	plos negl trop dis	2017	10.1371/journal.pntd.0005934	pubmed	125	how much will it cost to eradicate lymphatic filariasis an analysis of the financial and economic costs of intensified efforts against lymphatic filariasis	0	INTRODUCTION: Lymphatic filariasis (LF), a neglected tropical disease (NTD) preventable through mass drug administration (MDA), is one of six diseases deemed possibly eradicable. Previously we developed one LF elimination scenario, which assumes MDA scale-up to continue in all countries that have previously undertaken MDA. In contrast, our three previously developed eradication scenarios assume a…	exclude	exclude	excluede	exclude	exclude	exclued
pareyn m, rutten a, merdekios b, wedegartner rem, girma n, regelbrugge l, shibru s, leirs h.	parasit vectors	2020	10.1186/s13071-020-04336-3	pubmed	126	high resolution habitat suitability model for phlebotomus pedifer the vector of cutaneous leishmaniasis in southwestern ethiopia	0	BACKGROUND: Phlebotomus pedifer is the vector for Leishmania aethiopica causing cutaneous leishmaniasis (CL) in southwestern Ethiopia. Previous research on the transmission dynamics of CL resulted in recommendations for vector control. In order to target these interventions towards affected areas, a comprehensive understanding of the spatial distribution of P. pedifer at high spatial resolution i…	exclude	exclude	excluede	exclude	exclude	exclued
carolan k, garchitorena a, garcia-pena ge, morris a, landier j, fontanet a, le gall p, texier g, marsollier l, gozlan re, eyangoh s, lo seen d, guegan jf.	plos negl trop dis	2014	10.1371/journal.pntd.0003298	pubmed	127	topography and land cover of watersheds predicts the distribution of the environmental pathogen mycobacterium ulcerans in aquatic insects	Yes	BACKGROUND: An understanding of the factors driving the distribution of pathogens is useful in preventing disease. Often we achieve this understanding at a local microhabitat scale; however the larger scale processes are often neglected. This can result in misleading inferences about the distribution of the pathogen, inhibiting our ability to manage the disease. One such disease is Buruli ulcer, …	exclude	exclude	excluede	exclude	exclude	exclued
mutiso jm, macharia jc, gicheru mm.	scand j immunol	2012	10.1111/j.1365-3083.2012.02764.x	pubmed	128	immunization with leishmania vaccine alum bcg and montanide isa 720 adjuvants induces low grade type 2 cytokines and high levels of igg2 subclass antibodies in the vervet monkey chlorocebus aethiops model	0	The availability of hundreds of adjuvants has prompted a need for identifying rational standards for the selection of adjuvant formulation based on sound immunological principles for human vaccines. As cytokines elaborated by activated T cells are required for the regulation of isotype switch during B-cell development, a study of Th2 cytokines and subclass distribution of the antibodies may shed …	exclude	exclude	excluede	exclude	exclude	exclued
garchitorena a, guegan jf, leger l, eyangoh s, marsollier l, roche b.	elife	2015	10.7554/elife.07616	pubmed	129	mycobacterium ulcerans dynamics in aquatic ecosystems are driven by a complex interplay of abiotic and biotic factors	0	Host-parasite interactions are often embedded within complex host communities and can be influenced by a variety of environmental factors, such as seasonal variations in climate or abiotic conditions in water and soil, which confounds our understanding of the main drivers of many multi-host pathogens. Here, we take advantage of a combination of large environmental data sets on Mycobacterium ulcer…	exclude	exclude	excluede	exclude	exclude	exclued
de andrade ferraz i, carvalho amrs, de brito rcf, roatt bm, martins vt, lage dp, dos reis cruz l, medeiros fac, goncalves du, da costa rocha mo, coelho eaf, de oliveira mendes ta, duarte mc, menezes-souza d.	appl microbiol biotechnol	2022	10.1007/s00253-022-12033-7	pubmed	130	development of an immunogen containing cd4 cd8 t cell epitopes for the prophylaxis of tegumentary leishmaniasis	0	Tegumentary leishmaniasis (TL) is a disease of high severity and incidence in Brazil, and Leishmania braziliensis is its main etiological agent. The inefficiency of control measures, such as high toxicity and costs of current treatments and the lack of effective immunoprophylactic strategies, makes the development of vaccines indispensable and imminent. In this light, the present work developed a…	exclude	exclude	excluede	exclude	exclude	exclued
turner hc, walker m, churcher ts, basanez mg.	parasit vectors	2014	10.1186/1756-3305-7-241	pubmed	131	modelling the impact of ivermectin on river blindness and its burden of morbidity and mortality in african savannah epioncho projections	0	BACKGROUND: The African Programme for Onchocerciasis Control (APOC) has refocused its goals on the elimination of infection where possible, seemingly achievable by 15-17 years of annual mass distribution of ivermectin in some African foci. Previously, APOC had focused on the elimination of onchocerciasis as a public health problem. Timeframes have been set by the World Health Organization, the Lo…	exclude	include	include	exclude	exclude	exclued
marsollier l, brodin p, jackson m, kordulakova j, tafelmeyer p, carbonnelle e, aubry j, milon g, legras p, andre jp, leroy c, cottin j, guillou ml, reysset g, cole st.	plos pathog	2007	10.1371/journal.ppat.0030062	pubmed	132	impact of mycobacterium ulcerans biofilm on transmissibility to ecological niches and buruli ulcer pathogenesis	0	The role of biofilms in the pathogenesis of mycobacterial diseases remains largely unknown. Mycobacterium ulcerans, the etiological agent of Buruli ulcer, a disfiguring disease in humans, adopts a biofilm-like structure in vitro and in vivo, displaying an abundant extracellular matrix (ECM) that harbors vesicles. The composition and structure of the ECM differs from that of the classical matrix f…	exclude	exclude	excluede	exclude	exclude	exclued
bombassaro a, schneider gx, costa ff, leao acr, soley bs, medeiros f, da silva nm, lima bjfs, castro rja, bocca al, baura va, balsanelli e, pankievicz vcs, hrysay nmc, scola rh, moreno lf, azevedo cmps, souza em, gomes rr, de hoog s, vicente va.	front genet	2020	10.3389/fgene.2020.00822	pubmed	133	genomics and virulence of fonsecaea pugnacius agent of disseminated chromoblastomycosis	0	Among agents of chromoblastomycosis, Fonsecaea pugnacius presents a unique type of infection because of its secondary neurotropic dissemination from a chronic cutaneous case in an immunocompetent patient. Neurotropism occurs with remarkable frequency in the fungal family Herpotrichiellaceae, possibly associated with the ability of some species to metabolize aromatic hydrocarbons. In an attempt to…	exclude	exclude	excluede	exclude	exclude	exclued
adegboye oa, al-saghir m, leung dh.	epidemiol infect	2017	10.1017/s0950268816002764	pubmed	134	joint spatial time series epidemiological analysis of malaria and cutaneous leishmaniasis infection	Yes	Malaria and leishmaniasis are among the two most important health problems of many developing countries especially in the Middle East and North Africa. It is common for vector-borne infectious diseases to have similar hotspots which may be attributed to the overlapping ecological distribution of the vector. Hotspot analyses were conducted to simultaneously detect the location of local hotspots an…	exclude	exclude	excluede	exclude	exclude	exclued
samy am, van de sande ww, fahal ah, peterson at.	plos negl trop dis	2014	10.1371/journal.pntd.0003250	pubmed	135	mapping the potential risk of mycetoma infection in sudan and south sudan using ecological niche modeling	Yes	In 2013, the World Health Organization (WHO) recognized mycetoma as one of the neglected tropical conditions due to the efforts of the mycetoma consortium. This same consortium formulated knowledge gaps that require further research. One of these gaps was that very few data are available on the epidemiology and transmission cycle of the causative agents. Previous work suggested a soil-borne or Ac…	include	include	include	include	include	include
zhu x, liu q, yang s, parman t, green ce, mirsalis jc, de nazare correia soeiro m, mello de souza e, da silva cf, da gama jaen batista d, stephens ce, banerjee m, farahat aa, munde m, wilson wd, boykin dw, wang mz, werbovetz ka.	antimicrob agents chemother	2012	10.1128/aac.06404-11	pubmed	136	evaluation of arylimidamides db1955 and db1960 as candidates against visceral leishmaniasis and chagas disease in vivo efficacy acute toxicity pharmacokinetics and toxicology studies	0	Arylimidamides (AIAs) have shown outstanding in vitro potency against intracellular kinetoplastid parasites, and the AIA 2,5-bis[2-(2-propoxy)-4-(2-pyridylimino)aminophenyl]furan dihydrochloride (DB766) displayed good in vivo efficacy in rodent models of visceral leishmaniasis (VL) and Chagas' disease. In an attempt to further increase the solubility and in vivo antikinetoplastid potential of DB7…	exclude	exclude	excluede	exclude	exclude	exclued
doehl jsp, bright z, dey s, davies h, magson j, brown n, romano a, dalton je, pinto ai, pitchford jw, kaye pm.	nat commun	2017	10.1038/s41467-017-00103-8	pubmed	137	skin parasite landscape determines host infectiousness in visceral leishmaniasis	0	Increasing evidence suggests that the infectiousness of patients for the sand fly vector of visceral leishmaniasis is linked to parasites found in the skin. Using a murine model that supports extensive skin infection with Leishmania donovani, spatial analyses at macro-(quantitative PCR) and micro-(confocal microscopy) scales indicate that parasite distribution is markedly skewed. Mathematical mod…	exclude	exclude	excluede	exclude	exclude	exclued
savioli g, archer j, brianti e, benelli g, schnyder m, iatta r, otranto d, cantacessi c.	parasit vectors	2021	10.1186/s13071-021-04710-9	pubmed	138	serum amyloid a levels and alpha 2 and gamma globulins on serum protein electrophoresis in cats exposed to and infected with leishmania infantum	0	BACKGROUND: Dogs are the main reservoir hosts of Leishmania infantum; nevertheless, recent investigations indicate a likely role for cats in the epidemiology of Leishmania infection. Feline leishmaniosis (FeL) remains poorly characterised, partly due to the lack of suitable diagnostic tools. This study aimed to compare serum amyloid A (SAA) levels and serum protein electrophoresis (SPE) profiles …	exclude	exclude	excluede	exclude	exclude	exclued
zhao y, jiang d, ding f, hao m, wang q, chen s, xie x, zheng c, ma t.	int j environ res public health	2021	10.3390/ijerph18189535	pubmed	139	recurrence and driving factors of visceral leishmaniasis in central china	0	Visceral leishmaniasis (VL) is an important vector-borne zoonosis caused by Leishmania spp. that has been spreading in China. It has been posing a significant risk to public health in central China due to its recurrence in recent decades. Yet, the spatiotemporal patterns and the driving factors of VL in central China remain unclear at present. The purpose of this study was to analyse spatiotempor…	exclude	exclude	excluede	exclude	exclude	exclued
sakyi po, kwofie sk, tuekpe jk, gwira tm, broni e, miller wa 3rd, wilson md, amewu rk.	pharmaceuticals (basel)	2023	10.3390/ph16030330	pubmed	140	inhibiting leishmania donovani sterol methyltransferase to identify lead compounds using molecular modelling	0	The recent outlook of leishmaniasis as a global public health concern coupled with the reportage of resistance and lack of efficacy of most antileishmanial drugs calls for a concerted effort to find new leads. The study combined In silico and in vitro approaches to identify novel potential synthetic small-molecule inhibitors targeting the Leishmania donovani sterol methyltransferase (LdSMT). The …	exclude	exclude	excluede	exclude	exclude	exclued
vojtkova b, spitzova t, votypka j, lestinova t, kominkova i, hajkova m, santos-mateus d, miles ma, volf p, sadlova j.	microorganisms	2020	10.3390/microorganisms8091440	pubmed	141	central asian rodents as model animals for leishmania major and leishmania donovani research	0	The clinical manifestation of leishmaniases depends on parasite species, host genetic background, and immune response. Manifestations of human leishmaniases are highly variable, ranging from self-healing skin lesions to fatal visceral disease. The scope of standard model hosts is insufficient to mimic well the wide disease spectrum, which compels the introduction of new model animals for leishman…	exclude	exclude	excluede	exclude	exclude	exclued
samy am, elaagip ah, kenawy ma, ayres cf, peterson at, soliman de.	plos one	2016	10.1371/journal.pone.0163863	pubmed	142	climate change influences on the global potential distribution of the mosquito culex quinquefasciatus vector of west nile virus and lymphatic filariasis	0	Rapid emergence of most vector-borne diseases (VBDs) may be associated with range expansion of vector populations. Culex quinquefasciatus Say 1823 is a potential vector of West Nile virus, Saint Louis encephalitis virus, and lymphatic filariasis. We estimated the potential distribution of Cx. quinquefasciatus under both current and future climate conditions. The present potential distribution of …	exclude	include	include	exclude	exclude	exclued
stanton mc, molyneux dh, kyelem d, bougma rw, koudou bg, kelly-hope la.	geospat health	2013	10.4081/gh.2013.63	pubmed	143	baseline drivers of lymphatic filariasis in burkina faso	Yes	Lymphatic filariasis (LF) is a parasitic disease that is endemic throughout sub-Saharan Africa, infecting approximately 40 million people. In Burkina Faso, mass drug administration (MDA) for LF with ivermectin and albendazole has been ongoing since 2001, and by 2006 all endemic health districts were receiving MDA with a therapeutic coverage of at least 65%. As MDA activities scale down, the focus…	include	exclude	include	include	include	include
kumar a, dikhit mr, amit a, zaidi a, pandey rk, singh ak, suman ss, ali v, das vnr, pandey k, kumar v, singh sk, narayan s, chourasia hk, das p, bimal s.	mol immunol	2018	10.1016/j.molimm.2018.03.004	pubmed	144	immunomodulation induced through ornithine decarboxylase dna immunization in balb c mice infected with leishmania donovani	0	We report here a Leishmania donovani ornithine decarboxylase (Ld-ODC) gene used as a DNA vaccine against visceral leishmaniasis in a murine Balb/c mouse model. This study also evaluated the possible mechanism of action directed by this candidate. We found a Th1 immune response after immunization using an Ld-ODC DNA vaccine, with results based on the rearrangement of TCR-V-?-2, proliferation of Ca…	exclude	exclude	excluede	exclude	exclude	exclued
schluter dk, ndeffo-mbah ml, takougang i, ukety t, wanji s, galvani ap, diggle pj.	plos negl trop dis	2016	10.1371/journal.pntd.0005157	pubmed	145	using community level prevalence of loa loa infection to predict the proportion of highly infected individuals statistical modelling to support lymphatic filariasis and onchocerciasis elimination programs	0	Lymphatic Filariasis and Onchocerciasis (river blindness) constitute pressing public health issues in tropical regions. Global elimination programs, involving mass drug administration (MDA), have been launched by the World Health Organisation. Although the drugs used are generally well tolerated, individuals who are highly co-infected with Loa loa are at risk of experiencing serious adverse event…	exclude	exclude	excluede	exclude	exclude	exclued
becvar t, siriyasatien p, bates p, volf p, sadlova j.	parasit vectors	2020	10.1186/s13071-020-04039-9	pubmed	146	development of leishmania mundinia in guinea pigs	0	BACKGROUND: Leishmaniasis is a human and animal disease caused by parasites of the genus Leishmania, which is now divided into four subgenera, Leishmania, Viannia, Sauroleishmania and Mundinia. Subgenus Mundinia, established in 2016, is geographically widely dispersed, its distribution covers all continents, except Antarctica. It consists of 5 species; L. enriettii and L. macropodum are parasites…	exclude	exclude	excluede	exclude	exclude	exclued
khamesipour a, molaei s, babaei-pouya n, moradi-asl e.	korean j parasitol	2020	10.3347/kjp.2020.58.3.229	pubmed	147	cutaneous leishmaniasis situation and predicting the distribution of phlebotomus papatasi and p sergenti as vectors of leishmaniasis in ardabil province iran	Yes	Cutaneous leishmaniosis (CL) is the most common form of leishmaniasis.CL caused by L. major and L. tropica is endemic in 17 provinces of Iran. This study was carried out to elucidate situation of CL in Ardabil province and to predict distribution of Phlebotomus papatasi and Phlebotomus sergenti (Diptera: Psychodidae) as vectors of CL in the region. In this cross-sectional study, data on CL patien…	exclude	exclude	excluede	exclude	exclude	exclued
ramos acv, gomes d, santos neto m, berra tz, de assis is, yamamura m, crispim ja, martoreli junior jf, bruce ati, dos santos fl, souza lll, alves ym, de andrade hlp, arcoverde mam, pieri fm, arcencio ra.	plos one	2020	10.1371/journal.pone.0237165	pubmed	148	trends and forecasts of leprosy for a hyperendemic city from brazil s northeast evidence from an eleven year time series analysis	0	This study's objective was to estimate the temporal trends of leprosy according to sex and age groups, as well as to estimate and predict the progression of the disease in a hyperendemic city located in the northeast of Brazil. This ecological time-series study was conducted in Imperatriz, Maranhão, Brazil. Leprosy cases diagnosed between 2006 and 2016 were included. Detection rates stratified by…	exclude	exclude	excluede	exclude	exclude	exclued
wheat wh, casali al, thomas v, spencer js, lahiri r, williams dl, mcdonnell ge, gonzalez-juarrero m, brennan pj, jackson m.	plos negl trop dis	2014	10.1371/journal.pntd.0003405	pubmed	149	long term survival and virulence of mycobacterium leprae in amoebal cysts	0	Leprosy is a curable neglected disease of humans caused by Mycobacterium leprae that affects the skin and peripheral nerves and manifests clinically in various forms ranging from self-resolving, tuberculoid leprosy to lepromatous leprosy having significant pathology with ensuing disfiguration disability and social stigma. Despite the global success of multi-drug therapy (MDT), incidences of clini…	exclude	exclude	excluede	exclude	exclude	exclued
shiravand b, tafti aad, hanafi-bojd aa, almodaresi sa, mirzaei m, abai mr.	acta trop	2018	10.1016/j.actatropica.2018.06.015	pubmed	150	modeling spatial risk of zoonotic cutaneous leishmaniasis in central iran	Yes	Zoonotic Cutaneous Leishmaniasis (ZCL) is one of the endemic diseases in central part of Iran. The aim of this cross-sectional study was to find the areas with a higher risk of infection considering the distribution of vector, reservoir hosts and human infection. Passive data recorded the positive cases of cutaneous leishmaniasis in Yazd province health center were collected for 10 years, from 20…	include	exclude	include	include	exclude	exclued	No spatial prediction ,predicting reservoir and vector
carolan k, ebong sm, garchitorena a, landier j, sanhueza d, texier g, marsollier l, gall pl, guegan jf, lo seen d.	int j health geogr	2014	10.1186/1476-072x-13-44	pubmed	151	ecological niche modelling of hemipteran insects in cameroon the paradox of a vector borne transmission for mycobacterium ulcerans the causative agent of buruli ulcer	0	BACKGROUND: The mode of transmission of the emerging neglected disease Buruli ulcer is unknown. Several potential transmission pathways have been proposed, such as amoebae, or transmission through food webs. Several lines of evidence have suggested that biting aquatic insects, Naucoridae and Belostomatidae, may act as vectors, however this proposal remains controversial. MATERIALS AND METHODS: He…	exclude	include	include	exclude	exclude	exclued
cabral-miranda w, chiaravalloti neto f, barrozo lv.	trop med int health	2014	10.1111/tmi.12389	pubmed	152	socio economic and environmental effects influencing the development of leprosy in bahia north eastern brazil	Yes	OBJECTIVES: To investigate spatial clusters and possible associations between relative risks of leprosy with socio-economic and environmental factors, taking into account diagnosed cases in children under 15 years old. METHODS: An ecological study was conceived using data aggregated by municipality to identify possible spatial clusters of leprosy from 2005 to 2011. Relative risks were calculated …	exclude	exclude	excluede	exclude	exclude	exclued
gambhir m, bockarie m, tisch d, kazura j, remais j, spear r, michael e.	bmc biol	2010	10.1186/1741-7007-8-22	pubmed	153	geographic and ecologic heterogeneity in elimination thresholds for the major vector borne helminthic disease lymphatic filariasis	Yes	BACKGROUND: Large-scale intervention programmes to control or eliminate several infectious diseases are currently underway worldwide. However, a major unresolved question remains: what are reasonable stopping points for these programmes? Recent theoretical work has highlighted how the ecological complexity and heterogeneity inherent in the transmission dynamics of macroparasites can result in eli…	exclude	exclude	excluede	exclude	exclude	exclued
adegboye oa, adegboye m.	int j environ res public health	2017	10.3390/ijerph14030309	pubmed	154	spatially correlated time series and ecological niche analysis of cutaneous leishmaniasis in afghanistan	Yes	Leishmaniasis is the third most common vector-borne disease and a very important protozoan infection. Cutaneous leishmaniasis is one of the most common types of leishmaniasis infectious diseases with up to 1.2 million occurrences of new cases each year worldwide. A dynamic transmission multivariate time series model was applied to the data to account for overdispersion and evaluate the effects of…	include	include	include	include	include	include
sofizadeh a, rassi y, vatandoost h, hanafi-bojd aa, mollalo a, rafizadeh s, akhavan aa.	j med entomol	2017	10.1093/jme/tjw178	pubmed	155	predicting the distribution of phlebotomus papatasi diptera psychodidae the primary vector of zoonotic cutaneous leishmaniasis in golestan province of iran using ecological niche modeling comparison of maxent and garp models	0	Zoonotic cutaneous leishmaniasis (ZCL) is a prevalent vector-borne disease in the Golestan province of Iran, with Phlebotomus papatasi (Scopoli, 1786) serving as the main vector. The aim of this study was to model the probability of presence of this species in the study area, and to determine the underlying factors affecting its distribution. Three villages were selected from each county of the p…	exclude	include	include	exclude	exclude	exclued
basanez mg, ricardez-esquinca j.	trends parasitol	2001	10.1016/s1471-4922(01)02013-x	pubmed	156	models for the population biology and control of human onchocerciasis	0	The absence of animal models in which to reproduce successfully the complete life cycle of Onchocerca volvulus has hindered progress towards unravelling the processes involved in the regulation of parasite abundance in the vertebrate host. Mathematical frameworks have been developed to explore the consequences of such processes in determining parasite population dynamics and the effect on these o…	exclude	exclude	excluede	exclude	exclude	exclued
zhang m, qiao l, sun p, jiang h, shi y, zhang w, mei y, yu m, wang h.	bmc public health	2024	10.1186/s12889-024-17859-6	pubmed	157	spatiotemporal pattern of leprosy in southwest china from 2010 to 2020 an ecological study	0	BACKGROUND: Despite many efforts to control leprosy worldwide, it is still a significant public health problem in low- and middle-income regions. It has been endemic in China for thousands of years, and southwest China has the highest leprosy burden in the country. METHODS: This observational study was conducted with all newly detected leprosy cases in southwest China from 2010 to 2020. Data were…	exclude	exclude	excluede	exclude	exclude	exclued
rougeron v, de meeus t, kako ouraga s, hide m, banuls al.	plos pathog	2010	10.1371/journal.ppat.1001004	pubmed	158	everything you always wanted to know about sex but were afraid to ask in leishmania after two decades of laboratory and field analyses	0	Leishmaniases remain a major public health problem today (350 million people at risk, 12 million infected, and 2 million new infections per year). Despite the considerable progress in cellular and molecular biology and in evolutionary genetics since 1990, the debate on the population structure and reproductive mode of Leishmania is far from being settled and therefore deserves further investigati…	exclude	exclude	excluede	exclude	exclude	exclued
falcao iws, souza ds, cardoso dl, costa far, leite ktf, de m hd junior, salgado cg, da silva mb, barreto jg, da costa pf, santos amd, conde gab, seruffo mcdr.	plos one	2023	10.1371/journal.pone.0276508	pubmed	159	a study about management of drugs for leprosy patients under medical monitoring a solution based on ahp electre decision making methods	0	Leprosy, also known as Hansen's, is one of the listed neglected tropical diseases as a major health problem global. Treatment is one of the main alternatives, however, the scarcity of medication and its poor distribution are important factors that have driven the spread of the disease, leading to irreversible and multi-resistant complications. This paper uses a distribution methodology to optimiz…	exclude	exclude	excluede	exclude	exclude	exclued
juneja p, ariani cv, ho ys, akorli j, palmer wj, pain a, jiggins fm.	plos pathog	2015	10.1371/journal.ppat.1004765	pubmed	160	exome and transcriptome sequencing of aedes aegypti identifies a locus that confers resistance to brugia malayi and alters the immune response	0	Many mosquito species are naturally polymorphic for their abilities to transmit parasites, a feature which is of great interest for controlling vector-borne disease. Aedes aegypti, the primary vector of dengue and yellow fever and a laboratory model for studying lymphatic filariasis, is genetically variable for its capacity to harbor the filarial nematode Brugia malayi. The genome of Ae. aegypti …	exclude	exclude	excluede	exclude	exclude	exclued
singh i, lavania m, pathak vk, ahuja m, turankar rp, singh v, sengupta u.	plos negl trop dis	2018	10.1371/journal.pntd.0006823	pubmed	161	vdr polymorphism gene expression and vitamin d levels in leprosy patients from north indian population	0	BACKGROUND: Leprosy is a chronic infectious disease caused by Mycobacterium leprae and mainly affects skin, peripheral nerves. Vitamin D receptor (VDR) gene polymorphism has been found to be associated with leprosy. Vitamin D has been shown to control several host immunomodulating properties through VDR gene. Vitamin D deficiency was also found to be linked to an increased risk for several infect…	exclude	exclude	excluede	exclude	exclude	exclued
ramanathan a, immanuel c, rao dn, kaliraj p.	lymphat res biol	2015	10.1089/lrb.2014.0034	pubmed	162	dissecting the immune response elicited by wbalt 2 alt map in clinical populations and mouse model a prophylactic measure against lymphatic filariasis	0	BACKGROUND: Abundant Larval Transcript (ALT) is one of the major groups of immune-dominant proteins produced by filarial worms during their larval stage. The major B-cell and T-cell epitopic domains of the ALT-2 antigen were mapped to develop a multiple antigenic peptide (MAP) prophylactic antigen against lymphatic filariasis. METHODS AND RESULTS: ALT MAP was constructed by solid phase peptide sy…	exclude	exclude	excluede	exclude	exclude	exclued
altamiranda-saavedra m, gutierrez jd, araque a, valencia-mazo jd, gutierrez r, martinez-vega ra.	plos negl trop dis	2020	10.1371/journal.pntd.0008324	pubmed	163	effect of el nino southern oscillation cycle on the potential distribution of cutaneous leishmaniasis vector species in colombia	0	Local anomalies in rainfall and temperature induced by El Niño and La Niña episodes could change the structure of the vector community. We aimed to estimate the effect of the El Niño-La Niña cycle in the potential distribution of cutaneous leishmaniasis (CL) vector species in Colombia and to compare the richness of the vectors with the occurrence of CL in the state of Norte de Santander. The pote…	exclude	exclude	excluede	exclude	exclude	exclued
vatta m, lyons b, heney ka, lidster t, merrill ar.	toxins (basel)	2021	10.3390/toxins13010055	pubmed	164	mapping the dna binding motif of scabin toxin a guanine modifying enzyme from streptomyces scabies	0	Scabin is a mono-ADP-ribosyltransferase toxin/enzyme and possible virulence factor produced by the agriculture pathogen, Streptomyces scabies. Recently, molecular dynamic approaches and MD simulations revealed its interaction with both NAD(+) and DNA substrates. An Essential Dynamics Analysis identified a crab-claw-like mechanism, including coupled changes in the exposed motifs, and the R(?1)-R(L…	exclude	exclude	excluede	exclude	exclude	exclued
de santana martins rodgers m, bavia me, fonseca eol, cova bo, silva mmn, carneiro ddmt, cardim ll, malone jb.	environ monit assess	2019	10.1007/s10661-019-7431-2	pubmed	165	ecological niche models for sand fly species and predicted distribution of lutzomyia longipalpis diptera psychodidae and visceral leishmaniasis in bahia state brazil	0	Visceral leishmaniasis is a public health problem in Brazil. This disease is endemic in most of Bahia state, with increasing reports of cases in new areas. Ecological niche models (ENM) can be used as a tool for predicting potential distribution for disease, vectors, and to identify risk factors associated with their distribution. In this study, ecological niche models (ENMs) were developed for v…	exclude	exclude	excluede	exclude	exclude	exclued
dominiak pm, coppens p.	acta crystallogr a	2006	10.1107/s0108767306003266	pubmed	166	finding optimal radial function parameters for s atoms in the hansen coppens multipole model through refinement of theoretical densities	0	The multipolar model of the valence-electron-density distribution for S atoms has been optimized based on theoretical structure factors for six organic molecules. The evaluation of different sets of radial function parameters shows that: (a) the ratio of the n(l) values for different l is more important than their absolute values, as parallel changes in all n(l) for a given atom are compensated f…	exclude	exclude	excluede	exclude	exclude	exclued
ortuno-gutierrez n, baco a, braet s, younoussa a, mzembaba a, salim z, amidy m, grillone s, de jong bc, richardus jh, hasker e.	bmc infect dis	2019	10.1186/s12879-019-4116-y	pubmed	167	clustering of leprosy beyond the household level in a highly endemic setting on the comoros an observational study	0	BACKGROUND: The island of Anjouan (Comoros) is highly endemic for leprosy with an annual incidence of 5-10/10,000. In May/June, 2015 single-dose Rifampicin post-exposure prophylaxis (SDR-PEP) was administered to 269 close contacts of 70 leprosy-patients in four villages as a pilot programmatic intervention. Two years later we revisited the villages for follow-up investigations. The main aim of ou…	exclude	exclude	excluede	exclude	exclude	exclued
palic s, chu wy, sundar s, mondal d, das p, pandey k, raja s, rijal s, roseboom ic, hamadeh a, malik prv, beijnen jh, huitema adr, sjogren e, alves f, dorlo tpc.	j antimicrob chemother	2024	10.1093/jac/dkae129	pubmed	168	skin pharmacokinetics of miltefosine in the treatment of post kala azar dermal leishmaniasis in south asia	0	INTRODUCTION: Post-kala-azar dermal leishmaniasis (PKDL) arises as a dermal complication following a visceral leishmaniasis (VL) infection. Current treatment options for PKDL are unsatisfactory, and there is a knowledge gap regarding the distribution of antileishmanial compounds within human skin. The present study investigated the skin distribution of miltefosine in PKDL patients, with the aim t…	exclude	exclude	excluede	exclude	exclude	exclued
marsollier l, aubry j, saint-andre jp, robert r, legras p, manceau al, bourdon s, audrain c, carbonnelle b.	pathol biol (paris)	2003	10.1016/s0369-8114(03)00151-2	pubmed	169	ecology and transmission of mycobacterium ulcerans	Yes	Mycobacterium ulcerans is an environmental pathogen concerning mainly the tropical countries; it is the causative agent of Buruli ulcer, which has become the third most important mycobacterial disease. In spite of water-linked epidemiological studies to identify the sources of M. ulcerans, the reservoir and the mode of transmission of this organism remain elusive. To determine the ecology and the…	exclude	exclude	excluede	exclude	exclude	exclued
williams sa, lizotte-waniewski mr, foster j, guiliano d, daub j, scott al, slatko b, blaxter ml.	int j parasitol	2000	10.1016/s0020-7519(00)00014-x	pubmed	170	the filarial genome project analysis of the nuclear mitochondrial and endosymbiont genomes of brugia malayi	0	The Filarial Genome Project (FGP) was initiated in 1994 under the auspices of the World Health Organisation. Brugia malayi was chosen as the model organism due to the availability of all life cycle stages for the construction of cDNA libraries. To date, over 20000 cDNA clones have been partially sequenced and submitted to the EST database (dbEST). These ESTs define approximately 7000 new Brugia g…	exclude	exclude	excluede	exclude	exclude	exclued
zoure hg, noma m, tekle ah, amazigo uv, diggle pj, giorgi e, remme jh.	parasit vectors	2014	10.1186/1756-3305-7-326	pubmed	171	the geographic distribution of onchocerciasis in the 20 participating countries of the african programme for onchocerciasis control 2 pre control endemicity levels and estimated number infected	Yes	BACKGROUND: The original aim of the African Programme for Onchocerciasis Control (APOC) was to control onchocerciasis as a public health problem in 20 African countries. In order to identify all high risk areas where ivermectin treatment was needed to achieve control, APOC used Rapid Epidemiological Mapping of Onchocerciasis (REMO). REMO involved spatial sampling of villages to be surveyed, and e…	include	exclude	include	include	include	exclued
wagner t, benbow me, burns m, johnson rc, merritt rw, qi j, small pl.	ecohealth	2008	10.1007/s10393-007-0148-7	pubmed	172	a landscape based model for predicting mycobacterium ulcerans infection buruli ulcer disease presence in benin west africa	Yes	Mycobacterium ulcerans infection (Buruli ulcer [BU] disease) is an emerging tropical disease that causes severe morbidity in many communities, especially those in close proximity to aquatic environments. Research and control efforts are severely hampered by the paucity of data regarding the ecology of this disease; for example, the vectors and modes of transmission remain unknown. It is hypothesi…	include	include	include	include	exclude	exclued	No spatial prediction
de souza cdf, rocha vs, santos nf, leal tc, de paiva jps, oliveira ccc, martins-filho prs, magalhaes mafm, cuevas le, santos vs.	j eur acad dermatol venereol	2019	10.1111/jdv.15596	pubmed	173	spatial clustering social vulnerability and risk of leprosy in an endemic area in northeast brazil an ecological study	0	BACKGROUND: Despite the global decline in the detection of leprosy cases, its incidence has remained unchanged in certain settings and requires the determination of the factors linked to its persistence. We examined the spatial and space-time distribution of leprosy and the influence of social vulnerability on the occurrence of the disease in an endemic area of Northeast Brazil. METHODS: We perfo…	exclude	exclude	excluede	exclude	exclude	exclued
signorini m, cassini r, drigo m, frangipane di regalbono a, pietrobelli m, montarsi f, stensgaard as.	geospat health	2014	10.4081/gh.2014.16	pubmed	174	ecological niche model of phlebotomus perniciosus the main vector of canine leishmaniasis in north eastern italy	0	With respect to the epidemiology of leishmaniasis, it is crucial to take into account the ecoclimatic and environmental characteristics that influence the distribution patterns of the vector sand fly species. It is also important to consider the possible impact of on-going climate changes on the emergence of this disease. In order to map the potential distribution of Phlebotomus perniciosus, the …	exclude	exclude	excluede	exclude	exclude	exclued
trajer aj.	int j environ health res	2022	10.1080/09603123.2021.1897535	pubmed	175	the alteration of the suitability patterns of leishmania infantum due to climate change in iran	0	Leishmaniasis is the most important parasitic infection in Iran. The aim of this study was to model the changing suitability patterns of Leishmania infantum, the causative agent of visceral leishmaniasis for the 21(st) century in the country. Temperature, precipitation, and aridity-nature distribution limiting bioclimatic variables were involved in the ecological modelling. The altitudinal trends…	exclude	exclude	excluede	exclude	exclude	exclued
shrestha h, mcculloch k, hedtke sm, grant wn.	plos negl trop dis	2022	10.1371/journal.pntd.0010620	pubmed	176	geospatial modeling of pre intervention nodule prevalence of onchocerca volvulus in ethiopia as an aid to onchocerciasis elimination	Yes	BACKGROUND: Onchocerciasis is a neglected tropical filarial disease transmitted by the bites of blackflies, causing blindness and severe skin lesions. The change in focus for onchocerciasis management from control to elimination requires thorough mapping of pre-control endemicity to identify areas requiring interventions and to monitor progress. Onchocerca volvulus nodule prevalence in sub-Sahara…	include	include	include	include	include	include
lietman tm, worden l, liu f, porco tc.	epidemics	2018	10.1016/j.epidem.2018.02.002	pubmed	177	the distribution of district level leprosy incidence in india is geometric stable consistent with subcriticality	0	Mathematical models predict that the community-level incidence of a controlled infectious disease across a region approaches a geometric distribution. This could hold over larger regions, if new cases remain proportional to existing cases. Leprosy has been disappearing for centuries, making an excellent candidate for testing this hypothesis. Here, we show the annual new case detection rate of lep…	exclude	exclude	excluede	exclude	exclude	exclued
yadav m, singh a, rathaur s, liebau e.	j mol graph model	2010	10.1016/j.jmgm.2009.10.003	pubmed	178	structural modeling and simulation studies of brugia malayi glutathione s transferase with compounds exhibiting antifilarial activity implications in drug targeting and designing	0	Since glutathione-S-transferase (GST) mediated xenobiotic detoxification is a crucial mechanism in nematodes survival, we aimed to conduct an in silico analysis of filarial GST in order to predict the possible interactions for antifilarials. Present report depicts the homology modeling approach applied in the construction of molecular structure of Brugia malayi GST (BmGST) followed by its docking…	exclude	exclude	excluede	exclude	exclude	exclued
fyfe ja, lavender cj, handasyde ka, legione ar, o'brien cr, stinear tp, pidot sj, seemann t, benbow me, wallace jr, mccowan c, johnson pd.	plos negl trop dis	2010	10.1371/journal.pntd.0000791	pubmed	179	a major role for mammals in the ecology of mycobacterium ulcerans	0	BACKGROUND: Mycobacterium ulcerans is the causative agent of Buruli ulcer (BU), a destructive skin disease found predominantly in sub-Saharan Africa and south-eastern Australia. The precise mode(s) of transmission and environmental reservoir(s) remain unknown, but several studies have explored the role of aquatic invertebrate species. The purpose of this study was to investigate the environmental…	exclude	exclude	excluede	exclude	exclude	exclued
lu c, khan k, khan f, shah su, jamal m, badshah n.	trop med int health	2024	10.1111/tmi.14005	pubmed	180	epidemiology of cutaneous leishmaniasis in children of khyber pakhtunkhwa pakistan	Yes	OBJECTIVES: In Pakistan, cutaneous leishmaniasis is an emerging tropical disease and a very high number (>70%) of children are afflicted by this marring infection. This study aimed to scrutinise the prevalence, spatial distribution and socio-demographic and behavioural risk factors associated with cutaneous leishmaniasis in children aged <5-15 ?years in Khyber Pakhtunkhwa. METHODS: A total of 1, …	exclude	exclude	excluede	exclude	exclude	exclued
kumar s, chaudhary k, foster jm, novelli jf, zhang y, wang s, spiro d, ghedin e, carlow ck.	plos one	2007	10.1371/journal.pone.0001189	pubmed	181	mining predicted essential genes of brugia malayi for nematode drug targets	0	We report results from the first genome-wide application of a rational drug target selection methodology to a metazoan pathogen genome, the completed draft sequence of Brugia malayi, a parasitic nematode responsible for human lymphatic filariasis. More than 1.5 billion people worldwide are at risk of contracting lymphatic filariasis and onchocerciasis, a related filarial disease. Drug treatments …	exclude	exclude	excluede	exclude	exclude	exclued
el alem mmm, hakkour m, hmamouch a, halhali m, delouane b, habbari k, fellah h, sadak a, sebti f.	infect genet evol	2018	10.1016/j.meegid.2018.03.017	pubmed	182	risk factors and prediction analysis of cutaneous leishmaniasis due to leishmania tropica in southwestern morocco	Yes	Cutaneous leishmaniasis is currently a serious public health problem in northern Africa, especially in Morocco. The causative parasite is transmitted to a human host through the bite of infected female sandflies of the genus Phlebotomus. The objective of the present study is to characterize the causative organisms and to predict the risk of cutaneous leishmaniasis (CL) cases in six provinces in s…	include	exclude	include	include	exclude	exclued	No spatial prediction
santos mfd, lorenz c, chiaravalotti-neto f, lima-camara tn.	rev saude publica	2024	10.11606/s1518-8787.2024058005662	pubmed	183	spatial analysis of american cutaneous leishmaniasis in the state of amazonas	Yes	OBJECTIVE: To evaluate, using spatial analysis, the occurrence of American Cutaneous Leishmaniasis (ACL) and analyze its association with the municipal human development index (MHDI) and deforestation in the state of Amazonas, Brazil, from 2016 to 2020. METHODS: This ecological study, carried out from January 2016 to December 2020, included the 62 municipalities of the state of Amazonas. The inci…	exclude	exclude	excluede	exclude	exclude	exclued
rivera rc, bilal s, michael e.	math biosci eng	2020	10.3934/mbe.2020299	pubmed	184	the relation between host competence and vector feeding preference in a multi host model chagas and cutaneous leishmaniasis	0	Vector-borne diseases that occur in humans, as well as in domestic and wild reservoir hosts, cause a significant concern in public health, veterinary health, and ecological health in bio-diverse environments. The majority of vector-borne zoonotic diseases are transmitted among diverse host species, but different hosts have their own ability to transmit pathogens and to attract vectors. These comb…	exclude	exclude	excluede	exclude	exclude	exclued
benjak a, honap tp, avanzi c, becerril-villanueva e, estrada-garcia i, rojas-espinosa o, stone ac, cole st.	mbio	2017	10.1128/mbio.01283-17	pubmed	185	insights from the genome sequence of mycobacterium lepraemurium massive gene decay and reductive evolution	0	Mycobacterium lepraemurium is the causative agent of murine leprosy, a chronic, granulomatous disease similar to human leprosy. Due to the similar clinical manifestations of human and murine leprosy and the difficulty of growing both bacilli axenically, Mycobacterium leprae and M. lepraemurium were once thought to be closely related, although it was later suggested that M. lepraemurium might be r…	exclude	exclude	excluede	exclude	exclude	exclued
trajer aj.	int j environ health res	2021	10.1080/09603123.2019.1702150	pubmed	186	the potential impact of climate change on the seasonality of phlebotomus neglectus the vector of visceral leishmaniasis in the east mediterranean region	0	Phlebotomus neglectus is one of the most important vectors of visceral leishmaniasis in Southeast Europe and Asia Minor. It was aimed to study the impact of climate change on the seasonality and the range of the species for 2014-2060. In the inland areas of Asia Minor, the Balkan Peninsula and the Carpathian Basin the elongation of the activity season will reach or exceed the two months in the mi…	exclude	exclude	excluede	exclude	exclude	exclued
brown h, fastenau a, penna s, saunderson p, klabbers g.	life (basel)	2024	10.3390/life14080937	pubmed	187	exploring active case detection approaches for leprosy diagnosis in varied endemic settings a comprehensive scoping review	0	(1) Background: The global burden of leprosy is not shared equally; with the majority of cases being diagnosed in Brazil, India, and Indonesia. Understanding the methods of active case detection (ACD) used in high and low endemic regions is vital for the development of future screening programs. (2) Methods: A systematic search of three databases, PubMed, Embase and Web of Science, was conducted …	exclude	exclude	excluede	exclude	exclude	exclued
davis el, crump re, medley gf, solomon aw, pemmaraju vrr, hollingsworth td.	philos trans r soc lond b biol sci	2023	10.1098/rstb.2022.0408	pubmed	188	a modelling analysis of a new multi stage pathway for classifying achievement of public health milestones for leprosy	0	Several countries have come close to eliminating leprosy, but leprosy cases continue to be detected at low levels. Due to the long, highly variable delay from infection to detection, the relationship between observed cases and transmission is uncertain. The World Health Organization's new technical guidance provides a path for countries to reach elimination. We use a simple probabilistic model to…	exclude	exclude	excluede	exclude	exclude	exclued
damasceno dm, da paz ws, de souza cdf, dos santos ad, bezerra-santos m.	trop med int health	2021	10.1111/tmi.13657	pubmed	189	high risk transmission clusters of leprosy in an endemic area in the northeastern brazil a retrospective spatiotemporal modelling 2001 2019	Yes	OBJECTIVES: To analyse and map the leprosy risk areas in the state of Alagoas, an endemic region in the Northeastern Brazil, between 2001 and 2019. METHODS: Ecological and time series study, using spatial analysis techniques. First, we analyse the epidemiological aspects of leprosy cases, using the data available in the Notifiable Diseases Information System; then, we used the segmented log-linea…	exclude	exclude	excluede	exclude	exclude	exclued
morales d 5th, paredes m, morales-butler ej, cruz-aponte m, arriola l, cevallos v, ponce p, mubayi a.	j r soc interface	2019	10.1098/rsif.2019.0141	pubmed	190	data scarcity and ecological complexity the cutaneous leishmaniasis dynamics in ecuador	0	Cutaneous leishmaniasis (CL) is a neglected tropical disease transmitted by species of Phlebotominae sand flies. CL is responsible for more than 1000 reported cases per year in Ecuador. Vector collection studies in Ecuador suggest that there is a strong association between the ecological diversity of an ecosystem, the presence of potential alternative or reservoir hosts and the abundance of sand …	exclude	exclude	excluede	exclude	exclude	exclued
do socorro carvalho miranda c, costa de souza b, carvalho garcia miranda filgueiras t, de sousa am, cibelle da silva peixoto m, carvalho garcia miranda filgueiras t, carvalho miranda fj, luiz althoff s, gladson correa carvalho r, veiga goncalves n.	trop med infect dis	2022	10.3390/tropicalmed7100255	pubmed	191	visceral leishmaniasis and land use and cover in the carajas integration region eastern amazon brazil	0	Human visceral leishmaniasis is a major public health problem in the Amazon. Thus, we analyzed the spatial distribution of this disease and its relationship with epidemiological, socioeconomic, and environmental variables in the Carajás Integration Region, Pará state, from 2011 to 2020. Epidemiological data for this ecological study were obtained from the State Public Health Secretariat, environm…	exclude	exclude	excluede	exclude	exclude	exclued
olias-molero ai, botias p, cuquerella m, garcia-cantalejo j, barcia e, torrado s, torrado jj, alunda jm.	parasit vectors	2022	10.1186/s13071-022-05576-1	pubmed	192	leishmania infantum infection does not affect the main composition of the intestinal microbiome of the syrian hamster	0	BACKGROUND: Visceral leishmaniasis (VL) is the most severe form of all leishmanial infections and is caused by infection with protozoa of Leishmania donovani and Leishmania infantum. This parasitic disease occurs in over 80 countries and its geographic distribution is on the rise. Although the interaction between the intestinal microbiome and the immune response has been established in several pa…	exclude	exclude	excluede	exclude	exclude	exclued
da costa sm, cordeiro jlp, rangel ef.	parasit vectors	2018	10.1186/s13071-018-2742-7	pubmed	193	environmental suitability for lutzomyia nyssomyia whitmani diptera psychodidae phlebotominae and the occurrence of american cutaneous leishmaniasis in brazil	0	BACKGROUND: Leishmaniasis represents an important public health problem in Brazil. The continuous process of urbanization and expansion of human activities in forest areas impacts natural habitats, modifying the ecology of some species of Leishmania, as well as its vectors and reservoirs and, consequently, changes the epidemiological pattern that contributes to the expansion of American cutaneous…	exclude	exclude	excluede	exclude	exclude	exclued
mosi l, williamson h, wallace jr, merritt rw, small pl.	appl environ microbiol	2008	10.1128/aem.01234-08	pubmed	194	persistent association of mycobacterium ulcerans with west african predaceous insects of the family belostomatidae	0	A number of studies have suggested that Mycobacterium ulcerans, the etiological agent of Buruli ulcer, may be transmitted to humans by insect bites. M. ulcerans has been isolated from a predaceous aquatic insect, and PCR detection of M. ulcerans DNA in aquatic environments suggests that the organism is widely distributed within many invertebrate taxa and functional feeding groups. Thus, M. ulcera…	exclude	exclude	excluede	exclude	exclude	exclued
giri j, basu m, roy s, mishra t, jana k, chande a, ukil a.	j immunol	2022	10.4049/jimmunol.2100748	pubmed	195	translationally controlled tumor protein mediated stabilization of host antiapoptotic protein mcl 1 is critical for establishment of infection by intramacrophage parasite leishmania donovani	0	In the early phase of infection, the intramacrophage pathogen Leishmania donovani protects its niche with the help of the antiapoptotic protein myeloid cell leukemia-1 (MCL-1). Whether Leishmania could exploit MCL-1, an extremely labile protein, at the late phase is still unclear. A steady translational level of MCL-1 observed up to 48 h postinfection and increased caspase-3 activity in MCL-1-sil…	exclude	exclude	excluede	exclude	exclude	exclued
houel e, ginouves m, azas n, bourreau e, eparvier v, hutter s, knittel-obrecht a, jahn-oyac a, prevot g, villa p, vonthron-senecheau c, odonne g.	j ethnopharmacol	2022	10.1016/j.jep.2022.115054	pubmed	196	treating leishmaniasis in amazonia part 2 multi target evaluation of widely used plants to understand medicinal practices	0	ETHNOPHARMACOLOGICAL RELEVANCE: Leishmaniasis are widely distributed among tropical and subtropical countries, and remains a crucial health issue in Amazonia. Indigenous groups across Amazonia have developed abundant knowledge about medicinal plants related to this pathology. AIM OF THE STUDY: We intent to explore the weight of different pharmacological activities driving taxa selection for medic…	exclude	exclude	excluede	exclude	exclude	exclued
berg soto a, xu z, wood p, sanuku n, robinson lj, king cl, tisch d, susapu m, graves pm.	trop med health	2018	10.1186/s41182-018-0123-8	pubmed	197	combining different diagnostic studies of lymphatic filariasis for risk mapping in papua new guinea a predictive model from microfilaraemia and antigenaemia prevalence surveys	Yes	BACKGROUND: The Global Programme to Eliminate Lymphatic Filariasis has encouraged countries to follow a set of guidelines to help them assess the need for mass drug administration and evaluate its progress. Papua New Guinea (PNG) is one of the highest priority countries in the Western Pacific for lymphatic filariasis and the site of extensive research on lymphatic filariasis and surveys of its pr…	include	exclude	include	exclude	exclude	exclued
stensgaard as, vounatsou p, onapa aw, simonsen pe, pedersen em, rahbek c, kristensen tk.	malar j	2011	10.1186/1475-2875-10-298	pubmed	198	bayesian geostatistical modelling of malaria and lymphatic filariasis infections in uganda predictors of risk and geographical patterns of co endemicity	Yes	BACKGROUND: In Uganda, malaria and lymphatic filariasis (causative agent Wuchereria bancrofti) are transmitted by the same vector species of Anopheles mosquitoes, and thus are likely to share common environmental risk factors and overlap in geographical space. In a comprehensive nationwide survey in 2000-2003 the geographical distribution of W. bancrofti was assessed by screening school-aged chil…	include	include	include	include	include	include
machado g, alvarez j, bakka hc, perez a, donato le, de ferreira lima junior fe, alves rv, del rio vilas vj.	bmc infect dis	2019	10.1186/s12879-018-3564-0	pubmed	199	revisiting area risk classification of visceral leishmaniasis in brazil	0	BACKGROUND: Visceral leishmaniasis (VL) is a neglected tropical disease of public health relevance in Brazil. To prioritize disease control measures, the Secretaria de Vigilância em Saúde of Brazil's Ministry of Health (SVS/MH) uses retrospective human case counts from VL surveillance data to inform a municipality-based risk classification. In this study, we compared the underlying VL risk, using…	exclude	exclude	excluede	exclude	exclude	exclued
lardeux f, cheffort j.	med vet entomol	2001	10.1046/j.0269-283x.2001.00305.x	pubmed	200	ambient temperature effects on the extrinsic incubation period of wuchereria bancrofti in aedes polynesiensis implications for filariasis transmission dynamics and distribution in french polynesia	0	Temperature effects on development of the human filarial parasite Wuchereria bancrofti (Cobbold) (Filaridea: Onchocercidae) in the main Pacific vector Aedes polynesiensis Marks (Diptera: Culicidae) are analysed in relation to ambient climatic conditions. A statistical model of the extrinsic cycle duration as a function of temperature is described and used to distinguish three patterns of W. bancr…	exclude	exclude	excluede	exclude	exclude	exclued
fakhar m, karamian m, ghatee ma, taylor wr, pazoki ghohe h, rasooli sa.	acta trop	2017	10.1016/j.actatropica.2017.07.028	pubmed	201	distribution pattern of anthroponotic cutaneous leishmaniasis caused by leishmania tropica in western afghanistan during 2013 2014	Yes	Anthroponotic cutaneous leishmaniasis (ACL), caused by Leishmania tropica, is the main cause of cutaneous leishmaniasis (CL) in the Herat province, Western Afghanistan. We investigated the role of environmental factors on ACL distribution in Herat. Epidemiological data from 2457 patients were retrieved from the local WHO sub-office. Shapefile layers of districts, cities, villages, land cover, soi…	include	exclude	include	include	exclude	exclued	No spatial prediction
lopes cs, daifalla n, das b, dias da silva v, campos-neto a.	plos one	2016	10.1371/journal.pone.0162927	pubmed	202	cd271 mesenchymal stem cells as a possible infectious niche for leishmania infantum	0	Visceral leishmaniasis (VL) is a serious and fatal disease. Therapeutic drugs are toxic and non-sterilizing. The etiological agents Leishmania infantum and Leishmania donovani cause active and asymptomatic diseases. Effective drugs to treat VL exist but unfortunately, post-treatment relapses are common. Little is known why drugs are non-sterilizing or how these intracellular pathogens can escape …	exclude	exclude	excluede	exclude	exclude	exclued
tsokana cn, sokos c, giannakopoulos a, birtsas p, athanasiou lv, valiakos g, sofia m, chatzopoulos dc, kantere m, spyrou v, burriel ar, billinis c.	parasitol res	2019	10.1007/s00436-019-06388-6	pubmed	203	serological and molecular investigation of selected parasitic pathogens in european brown hare lepus europaeus in greece inferring the ecological niche of toxoplasma gondii and leishmania infantum in hares	0	The occurrence of infection or exposure to Toxoplasma gondii, Neospora caninum, and Leishmania infantum was investigated in European brown hares (Lepus europaeus, EBH) hunter-harvested over two consecutive hunting seasons in northern and central Greece. Geographical information system was used along with the ecological niche model to define the geographical distribution of seropositive hares rela…	exclude	exclude	excluede	exclude	exclude	exclued
hakkour m, hmamouch a, mahmoud el alem m, bouyahya a, balahbib a, el khazraji a, fellah h, sadak a, sebti f.	interdiscip perspect infect dis	2020	10.1155/2020/6948650	pubmed	204	risk factors associated with leishmaniasis in the most affected provinces by leishmania infantum in morocco	0	BACKGROUND: Human leishmaniasis, both visceral and cutaneous, has been reported in Morocco for centuries and constitutes a serious public health problem. However, the evolution of this pathology depends on several factors such as ecological, socioeconomic, and climatic conditions. The risk study of the affected foci is of great value for the control and surveillance of this endemic disease, espec…	exclude	exclude	excluede	exclude	exclude	exclued
kumar r, kushawaha pk.	microb pathog	2022	10.1016/j.micpath.2022.105568	pubmed	205	interferon inducible guanylate binding protein 1 restricts the growth of leishmania donovani by modulating the level of cytokines chemokines and map kinases	0	Visceral Leishmaniasis (VL) is a zoonotic chronic endemic infectious disease caused by Leishmania donovani infection and a well-studied model for intracellular parasitism. Guanylate binding proteins (GBPs) are induced by interferons (IFNs), and play a crucial role in cell autonomous immunity and the regulation of inflammation. Guanylate-binding protein 1 (GBP1) has been shown vital for the host i…	exclude	exclude	excluede	exclude	exclude	exclued
moo-llanes da, montes de oca-aguilar ac.	med vet entomol	2024	10.1111/mve.12695	pubmed	206	high climatic ancestral affinity between the lineages of the leishmania vector psathyromyia shannoni sensu stricto diptera phlebotominae	0	Psathyromyia (Psathyromyia) shannoni sensu stricto (Dyar) is a vector of Leishmania parasite and the second sandfly of medical importance with a wide geographical but discontinuous distribution in America. Preliminary genetic structure analysis using a mitochondrial marker shows that the species integrated by at least four lineages could be the result of ecological adaptations to different enviro…	exclude	exclude	excluede	exclude	exclude	exclued
fellah h, hmamouch a, lalami ae, amarir f, delouane b, el alem mm, bekhti k, habbari k, rhajaoui m, adlaoui e, sadak a, sebti f.	bull soc pathol exot	2020	10.3166/bspe-2020-0132	pubmed	207	model of effective control of leishmaniasis in north central morocco and updating the mapping of the circulating species	0	Leishmaniasis is among the most important emerging vector-borne protozoal disease in terms of disability adjusted life year (DALY'S). The main objectives of this study are, firstly to evaluate the epidemiological situation of Cutaneous Leishmaniasis (CL) from 2000 to 2015 in Moulay Yacoub Province and Fez Prefecture and secondly to analyze the impact of several factors (geographical and socio-eco…	exclude	include	include	exclude	exclude	exclued
kumar v, siddiqui na, pollington tm, mandal r, das s, kesari s, das vr, pandey k, hollingsworth td, chapman lac, das p.	epidemics	2022	10.1016/j.epidem.2022.100562	pubmed	208	impact of intensified control on visceral leishmaniasis in a highly endemic district of bihar india an interrupted time series analysis	0	Visceral leishmaniasis (VL) is declining in India and the World Health Organization's (WHO) 2020 'elimination as a public health problem' target has nearly been achieved. Intensified combined interventions might help reach elimination, but their impact has not been assessed. WHO's Neglected Tropical Diseases 2021-2030 roadmap provides an opportunity to revisit VL control strategies. We estimated …	exclude	exclude	excluede	exclude	exclude	exclued
ursine rl, rocha mf, neto fc, leite me, dolabela falcao l, gorla de, de carvalho sfg, vieira tm.	acta trop	2023	10.1016/j.actatropica.2022.106787	pubmed	209	influence of anthropic changes and environmental characteristics on the occurrence of tegumentary leishmaniasis in montes claros minas gerais brazil between 2012 and 2019	Yes	This is an ecological study that investigated the influence of environmental, socioeconomic characteristics and changes in land use and cover on the occurrence of Tegumentary Leishmaniasis (TL) in the city of Montes Claros. The relationships between the number of cases of TL, which occurred between 2012 and 2019, in each census sector and the standardized covariates (Number of properties, altitud…	include	exclude	include	include	exclude	exclued	No spatial prediction
sampaio pb, bertolde ai, maciel el, zandonade e.	lepr rev	2013	NA	pubmed	210	correlation between the spatial distribution of leprosy and socioeconomic indicators in the city of vitoria state of es brazil	0	INTRODUCTION: Leprosy is a disease that is directly linked to poverty. The number of cases in Vit6ria, the capital city of Espírito Santo, has been decreasing in recent years, but the disease remains highly endemic. This research aimed to identify relationships between the epidemiological status of leprosy and socioeconomic indicators during the period from 2005 to 2009. METHODS: An ecological st…	exclude	include	include	exclude	exclude	exclued
luthra a, anand a, hawley kl, ledoyt m, la vake cj, caimano mj, cruz ar, salazar jc, radolf jd.	j bacteriol	2015	10.1128/jb.00086-15	pubmed	211	a homology model reveals novel structural features and an immunodominant surface loop opsonic target in the treponema pallidum bama ortholog tp 0326	0	We recently demonstrated that TP_0326 is a bona fide rare outer membrane protein (OMP) in Treponema pallidum and that it possesses characteristic BamA bipartite topology. Herein, we used immunofluorescence analysis (IFA) to show that only the ?-barrel domain of TP_0326 contains surface-exposed epitopes in intact T. pallidum. Using the solved structure of Neisseria gonorrhoeae BamA, we generated a…	exclude	exclude	excluede	exclude	exclude	exclued
ufret-vincenty rl, kirman dc, ulker-yilmazer g, aredo b, shrestha s, turpin e, yuksel s, zegeye y, ludwig s, moresco emy, he yg, beutler b.	am j ophthalmol	2025	10.1016/j.ajo.2024.08.016	pubmed	212	nonredundant role of leishmanolysin like lmln zinc metallopeptidase in retinal homeostasis	0	#N/A	exclude	exclude	excluede	exclude	exclude	exclued
fonseca eds, guimaraes rb, prestes-carneiro le, tolezano je, rodgers msm, avery rh, malone jb.	pathog glob health	2021	10.1080/20477724.2020.1870031	pubmed	213	predicted distribution of sand fly diptera psychodidae species involved in the transmission of leishmaniasis in sao paulo state brazil utilizing maximum entropy ecological niche modeling	0	Leishmaniasis is a public health problem worldwide. We aimed to predict ecological niche models (ENMs) for visceral (VL) and cutaneous (CL) leishmaniasis and the sand flies involved in the transmission of leishmaniasis in São Paulo, Brazil. Phlebotomine sand flies were collected between 1985 and 2015. ENMs were created for each sand fly species using Maximum Entropy Species Distribution Modeling …	exclude	exclude	excluede	exclude	exclude	exclued
dirkx l, hendrickx s, merlot m, bulte d, starick m, elst j, bafica a, ebo dg, maes l, van weyenbergh j, caljon g.	commun biol	2022	10.1038/s42003-022-03591-7	pubmed	214	long term hematopoietic stem cells as a parasite niche during treatment failure in visceral leishmaniasis	0	Given the discontinuation of various first-line drugs for visceral leishmaniasis (VL), large-scale in vivo drug screening, establishment of a relapse model in rodents, immunophenotyping, and transcriptomics were combined to study persistent infections and therapeutic failure. Double bioluminescent/fluorescent Leishmania infantum and L. donovani reporter lines enabled the identification of long-te…	exclude	exclude	excluede	exclude	exclude	exclued
karmaoui a, el qorchi f, hajji l, zerouali s.	j parasit dis	2021	10.1007/s12639-021-01368-z	pubmed	215	eco epidemiological aspects of zoonotic cutaneous leishmaniasis in ouarzazate province morocco	Yes	Some epidemiological and ecological aspects of Zoonotic cutaneous leishmaniasis (ZCL) in Ouarzazate province, southern Morocco, were explored with the objective of analyzing ZCL distribution and associated ecological factors. Information on cutaneous leishmaniasis patients attending the local health centers of Ouarzazate during the period 2002-2009 was gathered and compiled. Urban, peri-urban, ru…	include	exclude	include	include	exclude	exclued	No spatial prediction
souza cdf, luna cf, magalhaes mafm.	an bras dermatol	2019	10.1590/abd1806-4841.20197554	pubmed	216	spatial modeling of leprosy in the state of bahia and its social determinants a study of health inequities	Yes	BACKGROUND: Leprosy is a neglected disease caused by Mycobacterium leprae. Brazil has the second largest number of cases in the world. OBJECTIVES: To analyze the spatial distribution of leprosy in the state of BAHIA, Brazil, and the association between his occurrence and the synthetic indicators of municipal socioeconomic performance, social vulnerability and income inequality. METHODS: An ecolog…	exclude	include	include	include	exclude	exclued	No spatial prediction
talmoudi k, bellali h, ben-alaya n, saez m, malouche d, chahed mk.	plos negl trop dis	2017	10.1371/journal.pntd.0005844	pubmed	217	modeling zoonotic cutaneous leishmaniasis incidence in central tunisia from 2009 2015 forecasting models using climate variables as predictors	Yes	Transmission of zoonotic cutaneous leishmaniasis (ZCL) depends on the presence, density and distribution of Leishmania major rodent reservoir and the development of these rodents is known to have a significant dependence on environmental and climate factors. ZCL in Tunisia is one of the most common forms of leishmaniasis. The aim of this paper was to build a regression model of ZCL cases to ident…	include	include	include	include	exclude	exclued	No spatial prediction
slater h, michael e.	plos one	2012	10.1371/journal.pone.0032202	pubmed	218	predicting the current and future potential distributions of lymphatic filariasis in africa using maximum entropy ecological niche modelling	Yes	Modelling the spatial distributions of human parasite species is crucial to understanding the environmental determinants of infection as well as for guiding the planning of control programmes. Here, we use ecological niche modelling to map the current potential distribution of the macroparasitic disease, lymphatic filariasis (LF), in Africa, and to estimate how future changes in climate and popul…	include	include	include	include	include	include
takahashi ea, masoud l, mukbel r, guitian j, stevens kb.	plos negl trop dis	2020	10.1371/journal.pntd.0008852	pubmed	219	modelling habitat suitability in jordan for the cutaneous leishmaniasis vector phlebotomus papatasi using multicriteria decision analysis	0	Cutaneous leishmaniasis (CL) is a zoonotic vector-borne neglected tropical disease transmitted by female Phlebotomine sand flies. It is distributed globally but a large proportion of cases (70-75%) are found in just ten countries. CL is endemic in Jordan yet there is a lack of robust entomological data and true reporting status is unknown. This study aimed to map habitat suitability of the main C…	exclude	include	include	exclude	exclude	exclued
stone cm, lindsay sw, chitnis n.	plos negl trop dis	2014	10.1371/journal.pntd.0003393	pubmed	220	how effective is integrated vector management against malaria and lymphatic filariasis where the diseases are transmitted by the same vector	0	BACKGROUND: The opportunity to integrate vector management across multiple vector-borne diseases is particularly plausible for malaria and lymphatic filariasis (LF) control where both diseases are transmitted by the same vector. To date most examples of integrated control targeting these diseases have been unanticipated consequences of malaria vector control, rather than planned strategies that a…	exclude	exclude	excluede	exclude	exclude	exclued
biral nv, azevedo santos h, senne na, paulino pg, camilo ta, tassinari ws, silva vl, santos fn, angelo idc.	prev vet med	2021	10.1016/j.prevetmed.2021.105467	pubmed	221	a cross sectional study of leishmania spp in draft horses from the distrito federal brazil seroprevalence spatial distribution and associated factors	0	Equine leishmaniasis is a neglected tropical disease caused by the protozoan of the Leishmania genus, and it has been reported in several countries around the world, especially Brazil. Therefore, the present investigation aims to conduct a cross-sectional study to determine the prevalence, spatial distribution, and associated factors with seropositivity for Leishmania spp. in draft horses from th…	exclude	exclude	excluede	exclude	exclude	exclued
mollalo a, khodabandehloo e.	epidemiol infect	2016	10.1017/s0950268816000224	pubmed	222	zoonotic cutaneous leishmaniasis in northeastern iran a gis based spatio temporal multi criteria decision making approach	Yes	Zoonotic cutaneous leishmaniasis (ZCL) constitutes a serious public health problem in many parts of the world including Iran. This study was carried out to assess the risk of the disease in an endemic province by developing spatial environmentally based models in yearly intervals. To fill the gap of underestimated true burden of ZCL and short study period, analytical hierarchy process (AHP) and f…	include	exclude	include	include	include	exclued	No spatial prediction ,I'm not certain about this one. I wouldn’t consider it modelling. What do you think? We could check with Jorge
kastner rj, stone cm, steinmann p, tanner m, tediosi f.	plos negl trop dis	2015	10.1371/journal.pntd.0004147	pubmed	223	what is needed to eradicate lymphatic filariasis a model based assessment on the impact of scaling up mass drug administration programs	Yes	BACKGROUND: Lymphatic filariasis (LF) is a neglected tropical disease for which more than a billion people in 73 countries are thought to be at-risk. At a global level, the efforts against LF are designed as an elimination program. However, current efforts appear to aim for elimination in some but not all endemic areas. With the 2020 goal of elimination looming, we set out to develop plausible sc…	include	exclude	include	include	exclude	exclued	No spatial prediction
tsegaw t, gadisa e, seid a, abera a, teshome a, mulugeta a, herrero m, argaw d, jorge a, aseffa a.	geospat health	2013	10.4081/gh.2013.88	pubmed	224	identification of environmental parameters and risk mapping of visceral leishmaniasis in ethiopia by using geographical information systems and a statistical approach	0	Visceral leishmaniasis (VL), a vector-borne disease strongly influenced by environmental factors, has (re)-emerged in Ethiopia during the last two decades and is currently of increasing public health concern. Based on VL incidence in each locality (kebele) documented from federal or regional health bureaus and/or hospital records in the country, geographical information systems (GIS), coupled wit…	exclude	include	include	exclude	exclude	exclued
andrade awf, souza cdf, carmo rf.	trans r soc trop med hyg	2022	10.1093/trstmh/trab160	pubmed	225	temporal and spatial trends in human visceral leishmaniasis in an endemic area in northeast brazil and their association with social vulnerability	0	BACKGROUND: Visceral leishmaniasis is a neglected tropical disease of great importance to public health due to its wide distribution and close relationship with social and economic conditions. This study aimed to analyse the spatiotemporal dynamics of human visceral leishmaniasis (HVL) in an endemic state in the Northeast Region of Brazil and its spatial correlation with the Social Vulnerability …	exclude	exclude	excluede	exclude	exclude	exclued
falcao de oliveira e, oliveira ag, arruda ccp, fernandes ws, medeiros mj.	plos one	2020	10.1371/journal.pone.0240218	pubmed	226	spatio temporal modeling of visceral leishmaniasis in midwest brazil an ecological study of 18 years data 2001 2018	0	Visceral leishmaniasis (VL) is a neglected vector-borne disease associated with socioeconomic and environmental issues. In Brazil, epidemics of VL have occurred in major cities since 1980. Applied models for medical and epidemiological research have been used to assess the distribution and characteristics of disease endpoints and identify and characterize potential risk factors. This study descri…	exclude	include	include	exclude	exclude	exclued
daoui o, bennaid h, kbaich ma, mhaidi i, aderdour n, rhinane h, bouhout s, akarid k, lemrani m.	microorganisms	2022	10.3390/microorganisms10091712	pubmed	227	environmental climatic and parasite molecular factors impacting the incidence of cutaneous leishmaniasis due to leishmania tropica in three moroccan foci	Yes	Cutaneous leishmaniasis (CL) occurring due to Leishmania tropica is a public health problem in Morocco. The distribution and incidence of this form of leishmaniasis have increased in an unusual way in the last decade, and the control measures put in place are struggling to slow down the epidemic. This study was designed to assess the impact of climatic and environmental factors on CL in L. tropic…	exclude	exclude	excluede	exclude	exclude	exclued
perez-florez m, ocampo cb, valderrama-ardila c, alexander n.	mem inst oswaldo cruz	2016	10.1590/0074-02760160074	pubmed	228	spatial modeling of cutaneous leishmaniasis in the andean region of colombia	Yes	The objective of this research was to identify environmental risk factors for cutaneous leishmaniasis (CL) in Colombia and map high-risk municipalities. The study area was the Colombian Andean region, comprising 715 rural and urban municipalities. We used 10 years of CL surveillance: 2000-2009. We used spatial-temporal analysis - conditional autoregressive Poisson random effects modelling - in a …	include	include	include	include	include	include
silva tamd, coura-vital w, barbosa ds, oiko csf, morais mhf, tourinho bd, melo dpo, reis ia, carneiro m.	plos negl trop dis	2017	10.1371/journal.pntd.0005950	pubmed	229	spatial and temporal trends of visceral leishmaniasis by mesoregion in a southeastern state of brazil 2002 2013	0	BACKGROUND: Visceral leishmaniasis (VL) is expanding in Brazil and in other South American countries, a process that has been associated with the urbanization of the disease. This study analyzes the spatial and temporal distribution of VL in the Brazilian state of Minas Gerais and identifies the areas with higher risks of transmission. METHODOLOGY: An ecological study with spatial and time series…	exclude	exclude	excluede	exclude	exclude	exclued
nili s, khanjani n, jahani y, bakhtiari b, sapkota a, moradi g.	int j biometeorol	2021	10.1007/s00484-021-02135-8	pubmed	230	the effect of climate variables on the incidence of cutaneous leishmaniasis in isfahan central iran	Yes	In recent years, there have been considerable changes in the distribution of diseases that are potentially tied to ongoing climate variability. The aim of this study was to investigate the association between the incidence of cutaneous leishmaniasis (CL) and climatic factors in an Iranian city (Isfahan), which had the highest incidence of CL in the country. CL incidence and meteorological data we…	include	exclude	include	include	exclude	exclued	No spatial prediction
ben-ahmed k.	acta trop	2021	10.1016/j.actatropica.2020.105793	pubmed	231	childhood visceral leishmaniasis in tunisia a cross sectional study in local spatial analysis	0	This paper describes spatial distribution of Visceral Leishmaniasis (VL) and determines its correlation with climatic factors in an endemic focus in northern and central Tunisia. Data on VL cases in children under five years of age were obtained by consulting medical reports from all Tunisian Pediatric Departments (TPD) during 2006-2016. Three key climatic factors, namely precipitation, continent…	exclude	exclude	excluede	exclude	exclude	exclued
bermudi pmm, costa dncc, nunes cm, tolezano je, hiramoto rm, rodas lac, cipriano rs, blangiardo m, chiaravalloti-neto f.	bmc infect dis	2020	10.1186/s12879-020-05125-0	pubmed	232	canine serological survey and dog culling ant its relationship with human visceral leishmaniasis in an endemic urban area	0	BACKGROUND: Visceral leishmaniasis is an important but neglected disease that is spreading and is highly lethal when left untreated. This study sought to measure the Leishmania infantum seroprevalence in dogs, the coverage of its control activities (identification of the canine reservoir by serological survey, dog culling and insecticide spraying) and to evaluate its relationship with the occurre…	exclude	exclude	excluede	exclude	exclude	exclued
amala m, rajamanikandan s, prabhu d, surekha k, jeyakanthan j.	j biomol struct dyn	2019	10.1080/07391102.2018.1427633	pubmed	233	identification of anti filarial leads against aspartate semialdehyde dehydrogenase of wolbachia endosymbiont of brugia malayi combined molecular docking and molecular dynamics approaches	0	Lymphatic filariasis is a debilitating vector borne parasitic disease that infects human lymphatic system by nematode Brugia malayi. Currently available anti-filarial drugs are effective only on the larval stages of parasite. So far, no effective drugs are available for humans to treat filarial infections. In this regard, aspartate semialdehyde dehydrogenase (ASDase) in lysine biosynthetic pathwa…	exclude	exclude	excluede	exclude	exclude	exclued
chibli la, schmidt tj, nonato mc, calil fa, da costa fb.	eur j med chem	2018	10.1016/j.ejmech.2018.08.033	pubmed	234	natural products as inhibitors of leishmania major dihydroorotate dehydrogenase	0	The flavoenzyme dihydroorotate dehydrogenase (DHODH) catalyzes the fourth reaction of the de novo pyrimidine biosynthetic pathway, which exerts vital functions in the cells, especially within DNA and RNA biosynthesis. Thus, this enzyme stands out as a new key molecular target for parasites causing Neglected Diseases (NDs). Focused on contributing to the development of new therapeutic alternatives…	exclude	exclude	excluede	exclude	exclude	exclued
ribeiro lr, silva sn, saliba mf, de pina carvalho j, cota g.	plos one	2024	10.1371/journal.pone.0315710	pubmed	235	safety profile of miltefosine in the treatment of cutaneous leishmaniasis	0	Cutaneous leishmaniasis (CL) is a neglected tropical disease that poses a significant public health challenge in Brazil and worldwide. Miltefosine, the only orally administered drug available for CL, was recently incorporated into Brazil's treatment protocols following recommendations by the World Health Organization (WHO) and revisions by national health authorities. While this represents an imp…	exclude	exclude	excluede	exclude	exclude	exclued
melo gd, goyard s, lecoeur h, rouault e, pescher p, fiette l, boissonnas a, minoprio p, lang t.	plos negl trop dis	2017	10.1371/journal.pntd.0005924	pubmed	236	new insights into experimental visceral leishmaniasis real time in vivo imaging of leishmania donovani virulence	0	Visceral leishmaniasis is an insidious neglected disease with worldwide distribution. It is caused by parasites from the Leishmania donovani complex, which are able to be transmitted by different species of phlebotomine sand flies and to infect numerous mammal hosts. Despite the high number of people infected or at risk, and the remarkable quantity of studies focusing on this disease, a proper ex…	exclude	exclude	excluede	exclude	exclude	exclued
doehl jsp, ashwin h, brown n, romano a, carmichael s, pitchford jw, kaye pm.	front immunol	2021	10.3389/fimmu.2021.795554	pubmed	237	spatial point pattern analysis identifies mechanisms shaping the skin parasite landscape in leishmania donovani infection	0	Increasing evidence suggests that in hosts infected with parasites of the Leishmania donovani complex, transmission of infection to the sand fly vector is linked to parasite repositories in the host skin. However, a detailed understanding of the dispersal (the mechanism of spread) and dispersion (the observed state of spread) of these obligatory-intracellular parasites and their host phagocytes i…	exclude	include	include	exclude	exclude	exclued
servadio jl, machado g, alvarez j, de ferreira lima junior fe, vieira alves r, convertino m.	plos one	2020	10.1371/journal.pone.0235920	pubmed	238	information differences across spatial resolutions and scales for disease surveillance and analysis the case of visceral leishmaniasis in brazil	0	Nationwide disease surveillance at a high spatial resolution is desired for many infectious diseases, including Visceral Leishmaniasis. Statistical and mathematical models using data collected from surveillance activities often use a spatial resolution and scale either constrained by data availability or chosen arbitrarily. Sensitivity of model results to the choice of spatial resolution and scal…	exclude	exclude	excluede	exclude	exclude	exclued
moura dm, carvalho amrs, brito rcf, roatt bm, lage dp, martins vt, cruz ldr, medeiros fac, batista sd, pinheiro grg, da costa rocha mo, coelho eaf, duarte mc, mendes tao, menezes-souza d.	vaccine	2024	10.1016/j.vaccine.2024.126178	pubmed	239	cd4 and cd8 t cell multi epitope chimeric protein associated with an mpla adjuvant induce protective efficacy and long term immunological memory for the immunoprophylaxis of american tegumentary leishmaniasis	0	American Tegumentary Leishmaniasis (ATL) is a disease of high severity and incidence in Brazil, in addition to being a worldwide concern in public health. Leishmania amazonensis is one of the etiological agents of ATL, and the inefficiency of control measures, associated with the high toxicity of the treatment and the lack of effective immunoprophylactic strategies, makes the development of vacci…	exclude	exclude	excluede	exclude	exclude	exclued
awale m, kumar v, saravanan p, mohan cg.	j mol model	2010	10.1007/s00894-009-0565-3	pubmed	240	homology modeling and atomic level binding study of leishmania mapk with inhibitors	0	The current therapy for leishmaniasis is not sufficient and it has two severe drawbacks, host-toxicity and drug resistance. The substantial knowledge of parasite biology is not yet translating into novel drugs for leishmaniasis. Based on this observation, a 3D structural model of Leishmania mitogen-activated protein kinase (MAPK) homologue has been developed, for the first time, by homology model…	exclude	exclude	excluede	exclude	exclude	exclued
gambhir m, michael e.	plos one	2008	10.1371/journal.pone.0002874	pubmed	241	complex ecological dynamics and eradicability of the vector borne macroparasitic disease lymphatic filariasis	Yes	BACKGROUND: The current global efforts to control the morbidity and mortality caused by infectious diseases affecting developing countries--such as HIV/AIDS, polio, tuberculosis, malaria and the Neglected Tropical Diseases (NTDs)-have led to an increasing focus on the biological controllability or eradicability of disease transmission by management action. Here, we use an age-structured dynamical…	exclude	exclude	excluede	exclude	exclude	exclued
iliopoulou p, tsatsaris a, katsios i, panagiotopoulou a, romaliades s, papadopoulos b, tselentis y.	trop med infect dis	2018	10.3390/tropicalmed3030083	pubmed	242	risk mapping of visceral leishmaniasis a spatial regression model for attica region greece	0	Visceral Leishmaniasis (VL) is endemic to the Attica region of Greece. The geographical distribution of VL cases was analyzed employing methods of spatial analysis in a GIS environment. A geographic database was constructed including data for the disease cases and environmental factors, such as land cover types, stray dog population, and socioeconomic factors. Classic and spatial regression model…	exclude	include	include	exclude	exclude	exclued
rajabi m, pilesjo p, bazmani a, mansourian a.	zoonoses public health	2017	10.1111/zph.12325	pubmed	243	identification of visceral leishmaniasis susceptible areas using spatial modelling in southern caucasus	0	This study explores the application of spatial modelling techniques to generate susceptibility maps for a neglected zoonotic disease, visceral leishmaniasis (VL), in an endemic area in southern Caucasus that includes Iran, Armenia and Azerbaijan. The social and physical environment of southern Caucasus has been mainly characterized by the presence of several factors that are strongly associated w…	exclude	exclude	excluede	exclude	exclude	exclued
turner hc, churcher ts, walker m, osei-atweneboana my, prichard rk, basanez mg.	plos negl trop dis	2013	10.1371/journal.pntd.0002169	pubmed	244	uncertainty surrounding projections of the long term impact of ivermectin treatment on human onchocerciasis	0	BACKGROUND: Recent studies in Mali, Nigeria, and Senegal have indicated that annual (or biannual) ivermectin distribution may lead to local elimination of human onchocerciasis in certain African foci. Modelling-based projections have been used to estimate the required duration of ivermectin distribution to reach elimination. A crucial assumption has been that microfilarial production by Onchocerc…	exclude	exclude	excluede	exclude	exclude	exclued
giannakopoulos a, tsokana cn, pervanidou d, papadopoulos e, papaspyropoulos k, spyrou v, rodi burriel a, vakali a, hadjichristodoulou c, billinis c.	parasitology	2016	10.1017/s0031182016000378	pubmed	245	environmental parameters as risk factors for human and canine leishmania infection in thessaly central greece	Yes	Thessaly, Central Greece, is an endemic area for leishmaniasis with higher incidence rate during the last years. We herein investigated the geographical distribution of human leishmaniasis cases and Leishmania infected dogs in relation to environmental parameters to identify high-risk areas. All the human leishmaniasis cases (n = 82) reported to Hellenic Centre for Disease Control and Prevention …	include	exclude	include	include	include	exclued	not human cases, I'm not certain as the prediction is for humans and dogs combined. However, our inc criteria state "Studies that focus on predicting the distributions of skin problems NTDs in humans"and we don’t have an exclusion criteria "not including animals"
khan k, khan nh, anwar f, ullah i, badshah n, irfan i, iqbal k, shah i, aziz st, khan msn, shah su.	zoonoses public health	2022	10.1111/zph.12893	pubmed	246	characterization of sand fly breeding sites in district malakand khyber pakhtunkhwa pakistan and evaluation of risk factors for cutaneous leishmaniasis in the region	0	Present study was carried to determine the sand fly species composition, breeding sites ecology, seasonal abundance, and spatial distribution in district Malakand, Khyber Pakhtunkhwa, Pakistan. In addition, risk factors associated with cutaneous leishmaniasis (CL) were also evaluated. Survey of indoor and outdoor habitats was carried out using sticky traps in 31 villages of Dargai and Batkhela te…	exclude	exclude	excluede	exclude	exclude	exclued
wang ly, wu wp, fu q, guan yy, han s, niu yl, tong sx, osman i, zhang s, kaisar k.	parasit vectors	2016	10.1186/s13071-016-1430-8	pubmed	247	spatial analysis of visceral leishmaniasis in the oases of the plains of kashi prefecture xinjiang uygur autonomous region china	0	BACKGROUND: Kashi Prefecture of Xinjiang is one of the most seriously affected areas with anthroponotic visceral leishmaniasis in China. A better understanding of space distribution features in this area was needed to guide strategies to eliminate visceral leishmaniasis from highly endemic areas. We performed a spatial analysis using the data collected in Bosh Klum Township in Xinjiang China. MET…	exclude	include	include	exclude	exclude	exclued
robertson j.	hist cienc saude manguinhos	2003	10.1590/s0104-59702003000400002	pubmed	248	leprosy and the elusive m leprae colonial and imperial medical exchanges in the nineteenth century	0	In the 1800s, humoral understandings of leprosy successively give way to disease models based on morbid anatomy, physiopathology, and bacteriology. Linkages between these disease models were reinforced by the ubiquitous seed/soil metaphor deployed both before and after the identification of M.leprae. While this metaphor provided a continuous link between medical descriptions, Henry Vandyke Carter…	exclude	exclude	excluede	exclude	exclude	exclued
arumugam s, zhan b, abraham d, ward d, lustigman s, klei tr.	parasit vectors	2014	10.1186/1756-3305-7-43	pubmed	249	vaccination with recombinant brugia malayi cystatin proteins alters worm migration homing and final niche selection following a subcutaneous challenge of mongolian gerbils meriones unguiculatus with b malayi infective larvae	0	BACKGROUND: Cysteine protease inhibitors of Brugia malayi have been ascribed to be involved in parasite development as well as to immunomodulate the host's immune response. In Onchocerca volvulus, Onchocystatin has been shown to induce partial protection in the mouse diffusion chamber vaccination model. In the present study we investigated the impact of vaccination with recombinant Bm-CPI-1 and B…	exclude	exclude	excluede	exclude	exclude	exclued
ibikunle po, nwokeji sc.	lepr rev	2017	NA	pubmed	250	assessment of stigma among people living with hansen s disease in south east nigeria	0	OBJECTIVES: The purpose of this study was to assess the stigma situation in Hansen’s disease from the perspective of both people affected by Hansen’s disease and those living in the surrounding community in southeast Nigeria. DESIGN: A cross-sectional survey was conducted among affected people and non-affected people using the xplanatory model interview catalogue stigma scale for the community ad…	exclude	exclude	excluede	exclude	exclude	exclued
farelli jd, galvin bd, li z, liu c, aono m, garland m, hallett oe, causey tb, ali-reynolds a, saltzberg dj, carlow ck, dunaway-mariano d, allen kn.	plos pathog	2014	10.1371/journal.ppat.1004245	pubmed	251	structure of the trehalose 6 phosphate phosphatase from brugia malayi reveals key design principles for anthelmintic drugs	0	Parasitic nematodes are responsible for devastating illnesses that plague many of the world's poorest populations indigenous to the tropical areas of developing nations. Among these diseases is lymphatic filariasis, a major cause of permanent and long-term disability. Proteins essential to nematodes that do not have mammalian counterparts represent targets for therapeutic inhibitor discovery. One…	exclude	exclude	excluede	exclude	exclude	exclued
vanam u, prabhu pr, pandey v, dakshinamurthy g, reddy mv, perumal k.	parasitology	2009	10.1017/s0031182009006143	pubmed	252	immune responses generated by intramuscular dna immunization of brugia malayi transglutaminase bmtga in mice	0	An attempt was made to evaluate the immunoprophylactic efficacy of Brugia malayi transglutaminase (BmTGA) as a DNA vaccine, for human lymphatic filariasis. BmTGA was cloned and characterized in the DNA vaccine vector pVAX1. Further, the tissue distribution study of the DNA construct, pVAX-TGA was carried out in mice and the DNA vaccine was shown to be efficiently distributed to all the organs, wa…	exclude	exclude	excluede	exclude	exclude	exclued
fernandes acs, soares dc, neves rfc, koeller cm, heise n, adade cm, frases s, meyer-fernandes jr, saraiva em, souto-padron t.	front cell infect microbiol	2020	10.3389/fcimb.2020.00039	pubmed	253	endocytosis and exocytosis in leishmania amazonensis are modulated by bromoenol lactone	0	In the protozoan pathogen Leishmania, endocytosis, and exocytosis occur mainly in the small area of the flagellar pocket membrane, which makes this parasite an interesting model of strikingly polarized internalization and secretion. Moreover, little is known about vesicle recognition and fusion mechanisms, which are essential for both endo/exocytosis in this parasite. In other cell types, vesicle…	exclude	exclude	excluede	exclude	exclude	exclued
phan tn, baek kh, lee n, byun sy, shum d, no jh.	molecules	2020	10.3390/molecules25081980	pubmed	254	in vitro and in vivo activity of mtor kinase and pi3k inhibitors against leishmania donovani and trypanosoma brucei	0	Kinetoplastid parasites, including Leishmania and Trypanosoma spp., are life threatening pathogens with a worldwide distribution. Next-generation therapeutics for treatment are needed as current treatments have limitations, such as toxicity and drug resistance. In this study, we examined the activities of established mammalian target of rapamycin (mTOR)/phosphoinositide 3-kinase (PI3K) inhibitors…	exclude	exclude	excluede	exclude	exclude	exclued
moraes bs, azeredo fj, izoton jc, amaral m, barreiro ej, freddo rj, dalla costa t, lima lm, haas se.	xenobiotica	2018	10.1080/00498254.2017.1405465	pubmed	255	leishmanicidal candidate lassbio 1736 a cysteine protease inhibitor with favorable pharmacokinetics low clearance and good distribution	0	1.?LASSBio-1736 ((E)-1-4(trifluoromethyl) benzylidene)-5-(2-4-dichlorozoyl) carbonylhydrazine) is proposed to be an oral cysteine protease leishmanicidal inhibitor. 2.?This work aimed to investigate plasma pharmacokinetics, protein binding and tissue distribution of LASSBio-1736 in male Wistar rats. 3.?LASSBio-1736 was administered to male Wistar rats at doses of 3.2?mg/kg intravenously and 12.6?…	exclude	exclude	excluede	exclude	exclude	exclued
duerr hp, leary cc, eichner m.	int j parasitol	2006	10.1016/j.ijpara.2006.08.001	pubmed	256	high infection rates at low transmission potentials in west african onchocerciasis	0	Onchocerciasis has been successfully controlled for many years in endemic countries but more than 120 million people are still at risk. Factors which stabilise the persistence of the parasite in the population must be studied to minimise the future risk of re-infection. Among these factors, the relationship between the annual transmission potential and the parasite establishment rate is a main de…	exclude	exclude	excluede	exclude	exclude	exclued
bakker mi, may l, hatta m, kwenang a, klatser pr, oskam l, houwing-duistermaat jj.	bmc med genet	2005	10.1186/1471-2350-6-40	pubmed	257	genetic household and spatial clustering of leprosy on an island in indonesia a population based study	0	BACKGROUND: It is generally accepted that genetic factors play a role in susceptibility to both leprosy per se and leprosy type, but only few studies have tempted to quantify this. Estimating the contribution of genetic factors to clustering of leprosy within families is difficult since these persons often share the same environment. The first aim of this study was to test which correlation struc…	exclude	exclude	excluede	exclude	exclude	exclued
sohrabi y, havelkova h, kobets t, sima m, volkova v, grekov i, jarosikova t, kurey i, vojtiskova j, svobodova m, demant p, lipoldova m.	plos negl trop dis	2013	10.1371/journal.pntd.0002282	pubmed	258	mapping the genes for susceptibility and response to leishmania tropica in mouse	0	BACKGROUND: L. tropica can cause both cutaneous and visceral leishmaniasis in humans. Although the L. tropica-induced cutaneous disease has been long known, its potential to visceralize in humans was recognized only recently. As nothing is known about the genetics of host responses to this infection and their clinical impact, we developed an informative animal model. We described previously that …	exclude	include	include	exclude	exclude	exclued
artun o, kavur h.	j vector borne dis	2017	10.4103/0972-9062.217614	pubmed	259	investigation of the spatial distribution of sandfly species and cutaneous leishmaniasis risk factors by using geographical information system technologies in karaisali district of adana province turkey	0	BACKGROUND & OBJECTIVES: Cutaneous leishmaniasis displays two epidemiological routes of transmission, zoonotic cutaneous leishmaniasis (ZCL) which includes animal reservoir hosts in the transmission cycle and anthroponotic cutaneous leishmaniasis (ACL), where human is the sole source of infection for the vector sandflies. About 10-13% of CL cases are reported each year from Adana province in Turk…	exclude	exclude	excluede	exclude	exclude	exclued
pandey rk, mehrotra s, sharma s, gudde rs, sundar s, shaha c.	front immunol	2016	10.3389/fimmu.2016.00456	pubmed	260	leishmania donovani induced increase in macrophage bcl 2 favors parasite survival	0	Members of the Bcl-2 family are major regulators of apoptosis in mammalian cells, and hence infection-induced perturbations in their expression could result into elimination of the parasites or creation of a niche favoring survival. In this investigation, we uncover a novel role of host Bcl-2 in sustaining Leishmania donovani infection. A rapid twofold increase in Bcl-2 expression occurred in res…	exclude	exclude	excluede	exclude	exclude	exclued
parker la, acosta l, gutierrez mn, cruz i, nieto j, deschutter ej, bornay-llinares fj.	front vet sci	2021	10.3389/fvets.2021.642287	pubmed	261	a novel sampling model to study the epidemiology of canine leishmaniasis in an urban environment	0	Background: Visceral leishmaniasis (VL) is one of the most important parasitic diseases in the world. The domestic dog is the main reservoir of zoonotic VL and a high prevalence of canine leishmaniasis (CanL) is associated with transmission of infection to humans. Here we describe the methodology used to obtain a rapid and representative sample of domestic dogs in the city of Posadas, Misiones, a…	exclude	exclude	excluede	exclude	exclude	exclued
lassa s, campbell mj, bennett ce.	br j dermatol	2011	10.1111/j.1365-2133.2011.10264.x	pubmed	262	epidemiology of scabies prevalence in the u k from general practice records	0	BACKGROUND: Scabies is a contagious parasitic infestation which causes an allergic reaction to just a few mites. OBJECTIVES: To examine the epidemiology of scabies consultations in the U.K. by age, sex, region of the country and time. METHODS: Data were obtained from the THIN (The Health Information Network) database provided by EPIC U.K. in which each consultation episode is coded according to a…	exclude	exclude	excluede	exclude	exclude	exclued
abdullah aym, dewan a, shogib mri, rahman mm, hossain mf.	trop med health	2017	10.1186/s41182-017-0054-9	pubmed	263	environmental factors associated with the distribution of visceral leishmaniasis in endemic areas of bangladesh modeling the ecological niche	0	BACKGROUND: Visceral leishmaniasis (VL) is a parasitic infection (also called kala-azar in South Asia) caused by Leishmania donovani that is a considerable threat to public health in the Indian subcontinent, including densely populated Bangladesh. The disease seriously affects the poorest subset of the population in the subcontinent. Despite the fact that the incidence of VL results in significan…	exclude	include	include	exclude	exclude	exclued
abanobi o, chukwuocha u, onwuliri c, opara k.	n am j med sci	2011	10.4297/najms.2011.389	pubmed	264	primary motives for demand of ivermectin drug in mass distribution programmes to control onchocerciasis	0	BACKGROUND: This report of a survey study presents findings from a sample of 594 persons out of a total of 35,763 treated individuals who voluntarily demanded Ivermectin treatment during a community-based Ivermectin distribution exercise. The distribution, which took place in 2008, was the seventh in the planned ten or more years of mass distribution of the microfilaricide to control onchocercias…	exclude	exclude	excluede	exclude	exclude	exclued
kip ae, castro mdm, gomez ma, cossio a, schellens jhm, beijnen jh, saravia ng, dorlo tpc.	j antimicrob chemother	2018	10.1093/jac/dky143	pubmed	265	simultaneous population pharmacokinetic modelling of plasma and intracellular pbmc miltefosine concentrations in new world cutaneous leishmaniasis and exploration of exposure response relationships	0	OBJECTIVES: Leishmania parasites reside within macrophages and the direct target of antileishmanial drugs is therefore intracellular. We aimed to characterize the intracellular PBMC miltefosine kinetics by developing a population pharmacokinetic (PK) model simultaneously describing plasma and intracellular PBMC pharmacokinetics. Furthermore, we explored exposure-response relationships and simulat…	exclude	exclude	excluede	exclude	exclude	exclued
grant av, cobat a, van thuc n, orlova m, huong nt, gaschignard j, alter a, ba nn, thai vh, abel l, alcais a, schurr e.	hum genet	2014	10.1007/s00439-014-1430-8	pubmed	266	cubn and nebl common variants in the chromosome 10p13 linkage region are associated with multibacillary leprosy in vietnam	0	Leprosy is caused by infection with Mycobacterium leprae and is classified clinically into paucibacillary (PB) or multibacillary (MB) subtypes based on the number of skin lesions and the bacillary index detected in skin smears. We previously identified a major PB susceptibility locus on chromosome region 10p13 in Vietnamese families by linkage analysis. In the current study, we conducted high-den…	exclude	exclude	excluede	exclude	exclude	exclued
gao x, huang y, zheng j, xiao j, wang h.	pest manag sci	2020	10.1002/ps.5604	pubmed	267	impact of meteorological and geographical factors on the distribution of leishmaniasis s vector in mainland china	0	BACKGROUND: Phlebotomine sandfly (Diptera: Psychodidae) is best known for its role as the vector of the leishmaniasis. Leishmaniasis is a global disease, currently known to be affecting 88 countries and 12 million people worldwide. RESULTS: This study explored the impacts of climate factors and landscape on the local abundance of Phlebotomine sandfly in mainland China. A presence-only modelling m…	exclude	exclude	excluede	exclude	exclude	exclued
rambukkana a, zanazzi g, tapinos n, salzer jl.	science	2002	10.1126/science.1067631	pubmed	268	contact dependent demyelination by mycobacterium leprae in the absence of immune cells	0	Demyelination results in severe disability in many neurodegenerative diseases and nervous system infections, and it is typically mediated by inflammatory responses. Mycobacterium leprae, the causative organism of leprosy, induced rapid demyelination by a contact-dependent mechanism in the absence of immune cells in an in vitro nerve tissue culture model and in Rag1-knockout (Rag1-/-) mice, which …	exclude	exclude	excluede	exclude	exclude	exclued
tekle e, dese k, girma s, adissu w, krishnamoorthy j, kwa t.	bmc med imaging	2024	10.1186/s12880-024-01333-1	pubmed	269	deepleish a deep learning based support system for the detection of leishmaniasis parasite from giemsa stained microscope images	0	BACKGROUND: Leishmaniasis is a vector-born neglected parasitic disease belonging to the genus Leishmania. Out of the 30 Leishmania species, 21 species cause human infection that affect the skin and the internal organs. Around, 700,000 to 1,000,000 of the newly infected cases and 26,000 to 65,000 deaths are reported worldwide annually. The disease exhibits three clinical presentations, namely, the…	exclude	exclude	excluede	exclude	exclude	exclued
luo z, wang f, guo z, huang l, qian p, wang w, chen s, li y, zhang p, zhang y, wu b, zhou z, hao y, li s.	plos negl trop dis	2024	10.1371/journal.pntd.0012182	pubmed	270	re emergence and influencing factors of mountain type zoonotic visceral leishmaniasis in the extension region of loess plateau china	0	OBJECTIVE: To understand the epidemiological distribution characteristics of mountain-type zoonotic visceral leishmaniasis (MT-ZVL) in Yangquan City, Shanxi Province, China, from 2006 to 2021, to explore the influencing factors leading to the re-emergence of the epidemic, and to provide a basis for the formulation of targeted control strategies. METHODS: Case information spanning from 2006 to 202…	exclude	exclude	excluede	exclude	exclude	exclued
coelho d, veleirinho b, mazzarino l, alberti t, buzanello e, oliveira re, yunes ra, moraes m, steindel m, maraschin m.	colloids surf b biointerfaces	2021	10.1016/j.colsurfb.2020.111390	pubmed	271	polyvinyl alcohol based electrospun matrix as a delivery system for nanoemulsion containing chalcone against leishmania leishmania amazonensis	0	Cutaneous leishmaniasis is a worldwide public health problem. Conventional therapies, in addition to the high cost, have many adverse effects and cases of parasite's resistance. Chalcones are secondary metabolites precursors in the flavonoid pathway and can be obtained naturally, but with low yield from plant raw material. Thus, the use of synthetic chalcones has been a promising strategy for the…	exclude	exclude	excluede	exclude	exclude	exclued
souza cdf, medronho ra, santos fgb, magalhaes mafm, luna cf.	cien saude colet	2020	10.1590/1413-81232020258.21522018	pubmed	272	spatial modeling of leprosy in the state of bahia brazil 2001 2015 and social determinants of health	0	This work analyzes the spatial distribution of leprosy in Bahia and associated social determinants. It is an ecological study, with leprosy data from 2001-2015. Three epidemiological indicators were selected: coefficient of detection in the general population and in children under 15 and the rate of new cases with grade II physical disability. These indicators were flattened by the Local Empirica…	exclude	include	include	include	exclude	exclued	No spatial prediction
gao x, cao z.	sci total environ	2019	10.1016/j.scitotenv.2018.07.391	pubmed	273	meteorological conditions elevation and land cover as predictors for the distribution analysis of visceral leishmaniasis in sinkiang province mainland china	0	Visceral leishmaniasis (VL) is a fatal disease caused by sandfly-borne protozoa of the Leishmania genus. This study explored the influence of environmental factors on the distribution of VL in Sinkiang province, Mainland China, which is a known natural focus of leishmaniasis. Disease identification records were obtained from publicly available data, in which the existence of VL at each geographic…	exclude	exclude	excluede	exclude	exclude	exclued
sakthianandeswaren a, curtis jm, elso c, kumar b, baldwin tm, lopaticki s, kedzierski l, smyth gk, foote sj, handman e.	infect immun	2010	10.1128/iai.00126-10	pubmed	274	fine mapping of leishmania major susceptibility locus lmr2 and evidence of a role for fli1 in disease and wound healing	0	Genetic linkage studies of the host response to Leishmania major, the causative agent of cutaneous leishmaniasis, have identified significant genetic complexity in humans and mice. In the mouse model, multiple loci have been implicated in susceptibility to infection, but to date, the genes underlying these loci have not been identified. We now describe the contribution of a novel candidate gene, …	exclude	exclude	excluede	exclude	exclude	exclued
chalghaf b, chemkhi j, mayala b, harrabi m, benie gb, michael e, ben salah a.	parasit vectors	2018	10.1186/s13071-018-3019-x	pubmed	275	ecological niche modeling predicting the potential distribution of leishmania vectors in the mediterranean basin impact of climate change	0	BACKGROUND: Due to climate change, the geographical distribution of sand flies during the last decades has shifted northward from latitudes below 45°N in southern Europe to latitudes just above 50(?)N. Recent studies show that some phlebotomine sand flies were recorded in several parts of Germany and Belgium. In central Europe, some autochthone leishmaniasis cases are being recorded in regions tr…	exclude	exclude	excluede	exclude	exclude	exclued
carvalho bm, rangel ef, ready pd, vale mm.	plos one	2015	10.1371/journal.pone.0143282	pubmed	276	ecological niche modelling predicts southward expansion of lutzomyia nyssomyia flaviscutellata diptera psychodidae phlebotominae vector of leishmania leishmania amazonensis in south america under climate change	0	Vector borne diseases are susceptible to climate change because distributions and densities of many vectors are climate driven. The Amazon region is endemic for cutaneous leishmaniasis and is predicted to be severely impacted by climate change. Recent records suggest that the distributions of Lutzomyia (Nyssomyia) flaviscutellata and the parasite it transmits, Leishmania (Leishmania) amazonensis,…	exclude	exclude	excluede	exclude	exclude	exclued
thomazelli apfds, tomiotto-pellissier f, miranda-sapla mm, da silva ss, alvarenga ds, panis c, cataneo ahd, bordignon j, silveira gf, yamauchi lm, de sa jpsr, felipe i, pavanelli wr, conchon-costa i.	immunopharmacol immunotoxicol	2018	10.1080/08923973.2018.1510960	pubmed	277	concanavalin a displays leishmanicidal activity by inducing ros production in human peripheral blood mononuclear cells	0	The context of the article: Leishmania amazonensis has a wide geographical distribution throughout South American countries and can cause self-healing to severe cases as mucocutaneous or visceral forms. Leishmaniasis presents a balance of inflammatory and anti-inflammatory cytokines which is responsible for promoting the activation of phagocytes, essential to control the infection and lead to tis…	exclude	exclude	excluede	exclude	exclude	exclued
mollalo a, sadeghian a, israel gd, rashidi p, sofizadeh a, glass ge.	acta trop	2018	10.1016/j.actatropica.2018.09.004	pubmed	278	machine learning approaches in gis based ecological modeling of the sand fly phlebotomus papatasi a vector of zoonotic cutaneous leishmaniasis in golestan province iran	0	The distribution and abundance of Phlebotomus papatasi, the primary vector of zoonotic cutaneous leishmaniasis in most semi-/arid countries, is a major public health challenge. This study compares several approaches to model the spatial distribution of the species in an endemic region of the disease in Golestan province, northeast of Iran. The intent is to assist decision makers for targeted inte…	exclude	exclude	excluede	exclude	exclude	exclued
portella tp, sudbrack v, coutinho rm, prado pi, kraenkel ra.	sci total environ	2024	10.1016/j.scitotenv.2024.176064	pubmed	279	bayesian spatio temporal modeling to assess the effect of land use changes on the incidence of cutaneous leishmaniasis in the brazilian amazon	Yes	Cutaneous Leishmaniasis (CL) is a vector-borne disease caused by a protozoan of the genus Leishmania and is considered one of the most important neglected tropical diseases. The Brazilian Amazon Forest harbors one of the highest diversity of Leishmania parasites and vectors and is one of the main focuses of the disease in the Americas. Previous studies showed that some types of anthropogenic dist…	include	include	include	include	exclude	exclued	No spatial prediction , I would say no- it's not predicting into unsampled areas. It is a spatial model but its explanatory rather than predictive
de araujo ve, pinheiro lc, almeida mc, de menezes fc, morais mh, reis ia, assuncao rm, carneiro m.	plos negl trop dis	2013	10.1371/journal.pntd.0002540	pubmed	280	relative risk of visceral leishmaniasis in brazil a spatial analysis in urban area	0	BACKGROUND: Visceral leishmaniasis (VL) is a vector-borne disease whose factors involved in transmission are poorly understood, especially in more urban and densely populated counties. In Brazil, the VL urbanization is a challenge for the control program. The goals were to identify the greater risk areas for human VL and the risk factors involved in transmission. METHODOLOGY: This is an ecologica…	exclude	exclude	excluede	exclude	exclude	exclued
da cunha vp, botelho gm, de oliveira ahm, monteiro ld, de barros franco dg, da costa silva r.	int j environ res public health	2021	10.3390/ijerph19010415	pubmed	281	application of the arima model to predict under reporting of new cases of hansen s disease during the covid 19 pandemic in a municipality of the amazon region	0	This work aimed to apply the ARIMA model to predict the under-reporting of new Hansen's disease cases during the COVID-19 pandemic in Palmas, Tocantins, Brazil. This is an ecological time series study of Hansen's disease indicators in the city of Palmas between 2001 and 2020 using the autoregressive integrated moving averages method. Data from the Notifiable Injuries Information System and popula…	exclude	exclude	excluede	exclude	exclude	exclued
moirano g, zanet s, giorgi e, battisti e, falzoi s, acquaotta f, fratianni s, richiardi l, ferroglio e, maule m.	one health	2020	10.1016/j.onehlt.2020.100159	pubmed	282	integrating environmental entomological animal and human data to model the leishmania infantum transmission risk in a newly endemic area in northern italy	Yes	INTRODUCTION: Historically, leishmaniasis in Italy was constrained to areas with Mediterranean climate. In the last 20 years, sand fly vectors (Phlebotomus perniciosus), cases of canine leishmaniasis (CanL) and cases of human visceral leishmaniasis (VL) have been observed in Northern Italian regions, traditionally classified as cold areas unsuitable for sand fly survival. AIM: We aim to evaluate …	include	exclude	include	include	exclude	exclued	not human cases
banesh s, gupta n, reddy cv, mallikarjunachari u, patil n, uddhavesh s, saudagar p.	heliyon	2024	10.1016/j.heliyon.2024.e31306	pubmed	283	a novel approach to design chimeric multi epitope vaccine against leishmania exploiting infected host cell proteome	0	Leishmaniasis is a major infectious disease having high mortality which could be attributed to lack of a suitable vaccine candidate. We propose a novel approach to design multiepitope vaccine to leishmaniasis exploiting specific membrane proteome from infected macrophage from host. The MHC-I, MHC-II and BC epitopes predicted for unique proteins from the infected macrophages and Leishmania and a M…	exclude	exclude	excluede	exclude	exclude	exclued
sofizadeh a, hanafi-bojd aa, shoraka hr.	j vector borne dis	2018	10.4103/0972-9062.256565	pubmed	284	modeling spatial distribution of rhombomys opimus as the main reservoir host of zoonotic cutaneous leishmaniasis in northeastern iran	0	BACKGROUND & OBJECTIVES: Zoonotic cutaneous leishmaniasis (ZCL) is among the most endemic zoonotic diseases in Golestan Province of Iran. The aim of this study was to find the high risk areas of this infection by considering the distribution of reservoirs and human infection. METHODS: A cross-sectional study was conducted, in which Rhombomys opimus (Gerbils) were captured from different collectio…	exclude	exclude	excluede	exclude	exclude	exclued
kelly-hope la, stanton mc, zoure hgm, kinvi be, mikhailov a, tekle a, king jd.	glob health res policy	2017	10.1186/s41256-017-0032-0	pubmed	285	a practical approach for scaling up the alternative strategy for the elimination of lymphatic filariasis in loa loa endemic countries developing an action plan	0	BACKGROUND: Lymphatic filariasis (LF) is a vector-borne parasitic disease that is being targeted for elimination through mass drug administration (MDA). The co-distribution of Loa loa in Central Africa poses a significant barrier to the expansion of the MDA due to risk of severe adverse events (SAEs) associated with the drug ivermectin that is routinely used. National LF programmes are yet to sig…	exclude	exclude	excluede	exclude	exclude	exclued
Ozan Artun 1, Hakan Kavur	galesos	2018	10.4103/0972-9062.256566	pubmed	286	Prediction of Cutaneous Leishmaniasis Epidemiology in Mersin Using Ecological Niche Modeling.	Objective: In our study, we aimed to develop an ecological niche model showing current distribution of cutaneous leishmaniasis (CL) by using location information on 630 cases of CL reported in the Mersin province between 2005 and 2015 and bioclimatic and environmental variables. Methods: The ecological niche model was based on interpretation of patient locations and climatic data entered in geogr…		include	include	include	include	include	include
artun o.	j vector borne dis	2019	10.4103/0972-9062.263726	pubmed	287	ecological niche modeling for the prediction of cutaneous leishmaniasis epidemiology in current and projected future in adana turkey	Yes	BACKGROUND & OBJECTIVES: Cutaneous leishmaniasis (CL) is widespread in the tropical and subtropical regions of the world including, Tukey. Environmental determinants for the CL endemic areas in Turkey are relatively poorly understood. The aim of the present study was to develop a model based on ecological niche modeling (ENM) to predict the distribution of CL in endemic areas of Adana Province in…	include	include	include	include	include	include
daoudi mm, boussaa s, boumezzough a.	j arthropod borne dis	2020	10.18502/jad.v14i1.2700	pubmed	288	modeling spatial distribution of sergentomyia minuta diptera psychodidae and its potential implication in leishmaniasis transmission in morocco	0	BACKGROUND: Leishmaniases are parasitic diseases caused by Leishmania species and transmitted by the bite of sand flies. The genus Lutzomyia and Phlebotomus of sand flies are known to be the responsible vector for transmitting almost all Leishmania species to humans. The detection of Leishmania DNA in species of the genus Sergentomyia, in different regions, suggests their likely role in Leishmani…	exclude	exclude	excluede	exclude	exclude	exclued
tabasi m, alesheikh aa, sofizadeh a, saeidian b, pradhan b, alamri a.	parasit vectors	2020	10.1186/s13071-020-04447-x	pubmed	289	a spatio temporal agent based approach for modeling the spread of zoonotic cutaneous leishmaniasis in northeast iran	Yes	BACKGROUND: Zoonotic cutaneous leishmaniasis (ZCL) is a neglected tropical disease worldwide, especially the Middle East. Although previous works attempt to model the ZCL spread using various environmental factors, the interactions between vectors (Phlebotomus papatasi), reservoir hosts, humans, and the environment can affect its spread. Considering all of these aspects is not a trivial task. MET…	include	include	include	include	exclude	exclued	not human cases, borderline. It's an epi model but does predict distribution. However, human disease cases are not used in the model- the human data in the model are just village centres. The disease cases are then compared to the predicted distribution later on
prieto cardenas ls, arias soler ka, nossa gonzalez dl, rozo nunez we, cardenas-chaparro a, duchowicz pr, gomez castano ja.	pharmaceuticals (basel)	2022	10.3390/ph15060687	pubmed	290	in silico antiprotozoal evaluation of 1 4 naphthoquinone derivatives against chagas and leishmaniasis diseases using qsar molecular docking and adme approaches	0	Chagas and leishmaniasis are two neglected diseases considered as public health problems worldwide, for which there is no effective, low-cost, and low-toxicity treatment for the host. Naphthoquinones are ligands with redox properties involved in oxidative biological processes with a wide variety of activities, including antiparasitic. In this work, in silico methods of quantitative structure-acti…	exclude	exclude	excluede	exclude	exclude	exclued
dyson l, marks m, crook om, sokana o, solomon aw, bishop a, mabey dcw, hollingsworth td.	am j epidemiol	2018	10.1093/aje/kwx305	pubmed	291	targeted treatment of yaws with household contact tracing how much do we miss	0	Yaws is a disabling bacterial infection found primarily in warm and humid tropical areas. The World Health Organization strategy mandates an initial round of total community treatment (TCT) with single-dose azithromycin followed either by further TCT or active case-finding and treatment of cases and their contacts (the Morges strategy). We sought to investigate the effectiveness of the Morges str…	exclude	exclude	excluede	exclude	exclude	exclued
kobets t, cepickova m, volkova v, sohrabi y, havelkova h, svobodova m, demant p, lipoldova m.	front immunol	2019	10.3389/fimmu.2019.01083	pubmed	292	novel loci controlling parasite load in organs of mice infected with leishmania major their interactions and sex influence	0	Leishmaniasis is a serious health problem in many countries, and continues expanding to new geographic areas including Europe and USA. This disease, caused by parasites of Leishmania spp. and transmitted by phlebotomine sand flies, causes up to 1.3 million new cases each year and despite efforts toward its functional dissection and treatment it causes 20-50 thousands deaths annually. Dependence o…	exclude	exclude	excluede	exclude	exclude	exclued
del carro kb, leite gr, de oliveira filho ag, dos santos cb, de souza pinto i, fux b, falqueto a.	plos one	2020	10.1371/journal.pone.0238198	pubmed	293	assessing geographic and climatic variables to predict the potential distribution of the visceral leishmaniasis vector lutzomyia longipalpis in the state of espirito santo brazil	0	Visceral leishmaniasis (VL) is an infectious disease caused by the protozoa Leishmania chagasi, whose main vector in South America is Lutzomyia longipalpis. The disease was diagnosed in the Brazilian state of Espírito Santo (ES) for the first time in 1968. Currently, this disease has been considered endemic in 10 municipalities. Furthermore, the presence of L. longipalpis has been detected in eig…	exclude	exclude	excluede	exclude	exclude	exclued
duarte-cunha m, almeida as, cunha gm, souza-santos r.	rev soc bras med trop	2016	10.1590/0037-8682-0307-2015	pubmed	294	geographic weighted regression applicability to epidemiological studies of leprosy	Yes	INTRODUCTION: Geographic information systems (GIS) enable public health data to be analyzed in terms of geographical variability and the relationship between risk factors and diseases. This study discusses the application of the geographic weighted regression (GWR) model to health data to improve the understanding of spatially varying social and clinical factors that potentially impact leprosy pr…	include	include	include	include	include	include	include, although it doesn't technically predict into unsampled areas. This is an interesting model though
vay k, scheler s, friess w.	int j pharm	2011	10.1016/j.ijpharm.2011.06.047	pubmed	295	application of hansen solubility parameters for understanding and prediction of drug distribution in microspheres	0	In an emulsion solvent extraction/evaporation process for the preparation of microspheres the employed solvents have a tremendous influence on the characteristics of the resulting particles. Nevertheless the solvent selection is often based on empirical data rather than on calculated values. The purpose of this investigation was to use the concept of solubility parameters for interpretation and i…	exclude	exclude	excluede	exclude	exclude	exclued
sabesan s, raju hk, srividya a, das pk.	filaria j	2006	10.1186/1475-2883-5-12	pubmed	296	delimitation of lymphatic filariasis transmission risk areas a geo environmental approach	Yes	BACKGROUND: The Global Programme to Eliminate Lymphatic Filariasis (GPELF) depends upon Mass Drug Administration (MDA) to interrupt transmission. Therefore, delimitation of transmission risk areas is an important step, and hence we attempted to define a geo-environmental risk model (GERM) for determining the areas of potential transmission of lymphatic filariasis. METHODS: A range of geo-environm…	exclude	exclude	excluede	exclude	exclude	exclued
quintana mg, santini ms, cavia r, martinez mf, liotta dj, fernandez ms, perez aa, mancini jmd, moya sl, giuliani mg, salomon od.	parasit vectors	2020	10.1186/s13071-020-04379-6	pubmed	297	multiscale environmental determinants of leishmania vectors in the urban rural context	0	BACKGROUND: In South America, cutaneous leishmaniasis (CL) and visceral leishmaniasis (VL) are emerging diseases, expanding in the border area of Argentina, Brazil and Paraguay. Outbreaks of CL were reported since the 1990s, with Nyssomyia whitmani as the main vector in this region. Regarding VL, urban reports started in 2010 with Lutzomyia longipalpis as the main vector. The aim of this study wa…	exclude	exclude	excluede	exclude	exclude	exclued
hartemink n, vanwambeke so, heesterbeek h, rogers d, morley d, pesson b, davies c, mahamdallie s, ready p.	plos one	2011	10.1371/journal.pone.0020817	pubmed	298	integrated mapping of establishment risk for emerging vector borne infections a case study of canine leishmaniasis in southwest france	0	BACKGROUND: Zoonotic visceral leishmaniasis is endemic in the Mediterranean Basin, where the dog is the main reservoir host. The disease's causative agent, Leishmania infantum, is transmitted by blood-feeding female sandflies. This paper reports an integrative study of canine leishmaniasis in a region of France spanning the southwest Massif Central and the northeast Pyrenees, where the vectors ar…	exclude	exclude	excluede	exclude	exclude	exclued
chamaille l, tran a, meunier a, bourdoiseau g, ready p, dedet jp.	parasit vectors	2010	10.1186/1756-3305-3-31	pubmed	299	environmental risk mapping of canine leishmaniasis in france	0	BACKGROUND: Canine leishmaniasis (CanL) is a zoonotic disease caused by Leishmania infantum, a Trypanosomatid protozoan transmitted by phlebotomine sandflies. Leishmaniasis is endemic in southern France, but the influences of environmental and climatic factors on its maintenance and emergence remain poorly understood. From a retrospective database, including all the studies reporting prevalence o…	exclude	exclude	excluede	exclude	exclude	exclued
gontijo vs, colombo fa, ferreira espuri p, freitas pg, nunes jb, alves lb, veloso mp, alves rb, freitas rp, marques mj.	exp parasitol	2021	10.1016/j.exppara.2021.108123	pubmed	300	in vivo evaluation of anti leishmania activity of alkyltriazoles and alkylphosphocholines by oral route	0	The failures in the treatment of leishmaniasis is an increasing problem around the world, especially related to resistance. Thus, we describe the synthesis and in vivo anti-Leishmania activity of alkylphosphocholine and alkyltriazoles; besides, their likely action mechanisms stem from some eventual inhibition of parasite enzymes using computational tools. These compounds were tested in an in vivo…	exclude	exclude	excluede	exclude	exclude	exclued
ruwoldt j, tanase-opedal m, syverud k.	acs omega	2022	10.1021/acsomega.2c04982	pubmed	301	ultraviolet spectrophotometry of lignin revisited exploring solvents with low harmfulness lignin purity hansen solubility parameter and determination of phenolic hydroxyl groups	0	In this article, we explored solvents with lower harmfulness than established systems for UV spectrophotometry of lignin. By measuring the absorptivity in DMSO solvent at 280 nm, the purity of the lignin samples was addressed and compared with Klason and acid-soluble lignin. The general trend was an increasing absorptivity with increasing lignin purity; however, considerable scattering was observ…	exclude	exclude	excluede	exclude	exclude	exclued
haynes am, godornes c, ke w, giacani l.	infect immun	2019	10.1128/iai.00323-19	pubmed	302	evaluation of the protective ability of the treponema pallidum subsp pallidum tp0126 ompw homolog in the rabbit model of syphilis	0	In silico analyses of Treponema pallidum subsp. pallidum genomes and predicted proteomes to search for homologs of known bacterial outer membrane proteins (OMPs) led to the identification of tp0126 as a gene encoding a putative member of the OmpW family of porins/virulence factors. Our previous investigations on the role of Tp0126 in T. pallidum biology and syphilis pathogenesis showed that Tp012…	exclude	exclude	excluede	exclude	exclude	exclued
rodriguez-escolar i, balmori-de la puente a, collado-cuadrado m, bravo-barriga d, delacour-estrella s, hernandez-lambrano re, sanchez agudo ja, morchon r.	front vet sci	2024	10.3389/fvets.2024.1399772	pubmed	303	analysis of the current risk of leishmania infantum transmission for domestic dogs in spain and portugal and its future projection in climate change scenarios	0	Canine leishmaniosis, caused by the protozoan parasite Leishmania infantum, is a cosmopolitan vector-borne zoonosis, transmitted principally by Phlebotomus perniciosus in Spain and Portugal, where it is considered an endemic disease. Ecoinformatics tools such as ecological niche models (ENM) have been successfully tested to model the distribution of the risk of infection of different parasitosis …	exclude	exclude	excluede	exclude	exclude	exclued
boyd a, won ky, mcclintock sk, donovan cv, laney sj, williams sa, pilotte n, streit tg, beau de rochars mv, lammie pj.	plos negl trop dis	2010	10.1371/journal.pntd.0000640	pubmed	304	a community based study of factors associated with continuing transmission of lymphatic filariasis in leogane haiti	0	Seven rounds of mass drug administration (MDA) have been administered in Leogane, Haiti, an area hyperendemic for lymphatic filariasis (LF). Sentinel site surveys showed that the prevalence of microfilaremia was reduced to <1% from levels as high as 15.5%, suggesting that transmission had been reduced. A separate 30-cluster survey of 2- to 4-year-old children was conducted to determine if MDA int…	exclude	exclude	excluede	exclude	exclude	exclued
mcintyre s, rangel ef, ready pd, carvalho bm.	parasit vectors	2017	10.1186/s13071-017-2093-9	pubmed	305	species specific ecological niche modelling predicts different range contractions for lutzomyia intermedia and a related vector of leishmania braziliensis following climate change in south america	0	BACKGROUND: Before 1996 the phlebotomine sand fly Lutzomyia neivai was usually treated as a synonym of the morphologically similar Lutzomyia intermedia, which has long been considered a vector of Leishmania braziliensis, the causative agent of much cutaneous leishmaniasis in South America. This report investigates the likely range changes of both sand fly species in response to a stabilisation cl…	exclude	include	include	exclude	exclude	exclued
eddaikra n, kherachi djenad i, benbetka s, benikhlef r, ait-oudhia k, moulti-mati f, oury b, sereno d, harrat z.	biomed res int	2016	10.1155/2016/7985104	pubmed	306	development of a murine infection model with leishmania killicki responsible for cutaneous leishmaniosis in algeria application in pharmacology	0	In Algeria, Leishmania infantum, Leishmania major, and Leishmania killicki (Leishmania tropica) are responsible for cutaneous leishmaniosis. We established a murine model of L. killicki infection to investigate its infective capacity, some immunophysiopathological aspects, and its suitability for pharmacological purposes. Following the injection of L. major or L. killicki metacyclic promastigotes…	exclude	exclude	excluede	exclude	exclude	exclued
opara kn, fagbemi bo.	j vector borne dis	2008	NA	pubmed	307	population dynamics of onchocerca volvulus microfilariae in human host after six years of drug control	0	BACKGROUND & OBJECTIVES: Mass administration of ivermectin drug was carried out annually between 1995 and 2001 in three villages that were endemic for onchocerciasis in the Lower Cross River Basin, Nigeria. The aim of this study was to evaluate the population dynamics (dispersion patterns, distribution, prevalence and intensity) of Onchocerca volvulus microfilariae in their human host after six y…	exclude	exclude	excluede	exclude	exclude	exclued
zhang pj, zhou zb, li yy, hao yw, luo zw, li hy, li zq, yang lm, zhang y, wu b, li sz.	zhongguo xue xi chong bing fang zhi za zhi	2022	10.16250/j.32.1374.2022135	pubmed	308	prevalence of mountain zoonotic type visceral leishmaniasis in yangquan city of shanxi province from 2015 to 2020	0	OBJECTIVE: To investigate the prevalence of mountain-type zoonotic visceral leishmaniasis (MT-ZVL) in Yangquan City, Shanxi Province from 2015 to 2020, so as to provide the scientific evidence for formulating the MT-ZVL control strategy. METHODS: The epidemiological data pertaining to MT-ZVL cases in Yangquan City from 2015 to 2020 were collected and descriptively analyzed. A Joinpoint regression…	exclude	exclude	excluede	exclude	exclude	exclued
souza cdf, santos fgb, marques cs, leal tc, paiva jps, araujo emcf.	epidemiol serv saude	2018	10.5123/s1679-49742018000400013	pubmed	309	spatial study of leprosy in bahia brazil 2001 2012 an approach based on the local empirical bayesian model	Yes	OBJECTIVE: to compare the temporal evolution and spatial distribution of epidemiological indicators of leprosy, both crude and also corrected using the empirical Bayesian model, Bahia, Brazil, 2001-2012. METHODS: this was an ecological study using data from the Notifiable Diseases Information System; all 417 municipalities in Bahia were included and the following indicators per 100,000 inhabitant…	include	exclude	include	include	exclude	exclued	No spatial prediction ,bayesian smoothing but not prediction
machado da silva av, magalhaes mde a, pecanha brazil r, carreira jc.	geospat health	2011	10.4081/gh.2011.155	pubmed	310	ecological study and risk mapping of leishmaniasis in an endemic area of brazil based on a geographical information systems approach	Yes	Visceral leishmaniasis is a vector-borne disease highly influenced by eco-epidemiological factors. Geographical information systems (GIS) have proved to be a suitable approach for the analysis of environmental components that affect the spatial distribution of diseases. Exploiting this methodology, a model was developed for the mapping of the distribution and incidence of canine leishmaniasis in …	exclude	exclude	excluede	exclude	exclude	exclued
zeb i, qureshi na, shaheen n, zafar mi, ali a, hamid a, shah saa, ashraf a.	acta trop	2021	10.1016/j.actatropica.2021.105861	pubmed	311	spatiotemporal patterns of cutaneous leishmaniasis in the district upper and lower dir khyber pakhtunkhwa pakistan a gis based spatial approaches	Yes	While Cutaneous leishmaniasis (CL) is not a life-threatening disease, it leads to devastating effects on local community. CL is widely scattered manifesting a noticeable epidemiological pattern around the globe. The present study was planned to address the role of Geographic Information System (GIS) using CL clinico-epidemiological data to determine the high-risk areas of CL. Recorded data (2014-…	include	exclude	include	include	include	include
day mj.	vet parasitol	2007	10.1016/j.vetpar.2007.03.037	pubmed	312	immunoglobulin g subclass distribution in canine leishmaniosis a review and analysis of pitfalls in interpretation	0	Infection with Leishmania may have different outcomes in genetically distinct individuals and the course of infection is determined by the nature of the host innate and adaptive immune response. Thus in experimentally infected mice, and in naturally infected dogs or humans, the protective (self-healing or asymptomatic) phenotype is associated with the induction of Th1-regulated cell-mediated immu…	exclude	exclude	excluede	exclude	exclude	exclued
monzote l, machin l, gonzalez a, scull r, gutierrez yi, satyal p, gille l, setzer wn.	pharmaceuticals (basel)	2023	10.3390/ph17010064	pubmed	313	eugenol rich essential oil from pimenta dioica in vitro and in vivo potentialities against leishmania amazonensis	0	Pimenta dioica L. is one the most recognized species with diverse biological activities. In this study, in vitro activity and in vivo efficacy of essential oil from P. dioica (EO-Pd) was evaluated. The main compound was also included in the animal studies and its in silico prediction related to biological activities, molecular ligands, drug likeness, and ADME (absorption, distribution, metabolism…	exclude	exclude	excluede	exclude	exclude	exclued
singh bk, bockarie mj, gambhir m, siba pm, tisch dj, kazura j, michael e.	plos one	2013	10.1371/journal.pone.0067004	pubmed	314	sequential modelling of the effects of mass drug treatments on anopheline mediated lymphatic filariasis infection in papua new guinea	0	BACKGROUND: Lymphatic filariasis (LF) has been targeted by the WHO for global eradication leading to the implementation of large scale intervention programs based on annual mass drug administrations (MDA) worldwide. Recent work has indicated that locality-specific bio-ecological complexities affecting parasite transmission may complicate the prediction of LF extinction endpoints, casting uncertai…	exclude	exclude	excluede	exclude	exclude	exclued
ali-akbarpour m, mohammadbeigi a, tabatabaee sh, hatam g.	j cutan aesthet surg	2012	10.4103/0974-2077.94338	pubmed	315	spatial analysis of eco environmental risk factors of cutaneous leishmaniasis in southern iran	Yes	BACKGROUND: Despite the advances in the diagnosis and treatment of leishmaniasis, it is still considered as a severe public health problem particularly in developing countries and a great economic burden on the health resources. The present study was designed and conducted to determine the eco-environmental characteristics of the leishmaniasis disease by spatial analysis. MATERIALS AND METHODS: I…	include	exclude	include	include	exclude	exclued	No spatial prediction ,I don’t think this is spatial prediction. It's an explanatory spatial analysis and doesn’t predict into areas without data
miller e, warburg a, novikov i, hailu a, volf p, seblova v, huppert a.	plos negl trop dis	2014	10.1371/journal.pntd.0003288	pubmed	316	quantifying the contribution of hosts with different parasite concentrations to the transmission of visceral leishmaniasis in ethiopia	0	BACKGROUND: An important factor influencing the transmission dynamics of vector-borne diseases is the contribution of hosts with different parasitemia (no. of parasites per ml of blood) to the infected vector population. Today, estimation of this contribution is often impractical since it relies exclusively on limited-scale xenodiagnostic or artificial feeding experiments (i.e., measuring the pro…	exclude	exclude	excluede	exclude	exclude	exclued
ding f, wang q, fu j, chen s, hao m, ma t, zheng c, jiang d.	parasit vectors	2019	10.1186/s13071-019-3778-z	pubmed	317	risk factors and predicted distribution of visceral leishmaniasis in the xinjiang uygur autonomous region china 2005 2015	0	BACKGROUND: Visceral leishmaniasis (VL) is a neglected disease that is spread to humans by the bites of infected female phlebotomine sand flies. Although this vector-borne disease has been eliminated in most parts of China, it still poses a significant public health burden in the Xinjiang Uygur Autonomous Region. Understanding of the spatial epidemiology of the disease remains vague in the local …	exclude	exclude	excluede	exclude	exclude	exclued
malaviya p, picado a, singh sp, hasker e, singh rp, boelaert m, sundar s.	plos one	2011	10.1371/journal.pone.0014751	pubmed	318	visceral leishmaniasis in muzaffarpur district bihar india from 1990 to 2008	0	BACKGROUND: Visceral Leishmaniasis (VL) is a vector-borne disease transmitted by Phlebotomus argentipes. To understand the VL seasonality, annual and monthly variations of VL incidence and its relationship to meteorological variables, the numbers of VL cases reported in Muzaffarpur district, Bihar, India from 1990 to 2008 were studied. METHODS: Annual VL incidence per 10,000 and the total number …	exclude	exclude	excluede	exclude	exclude	exclued
pinto eg, barbosa lrs, mortara ra, tempone ag.	chem biol interact	2020	10.1016/j.cbi.2020.109296	pubmed	319	targeting intracellular leishmania l infantum with nitazoxanide entrapped into phosphatidylserine nanoliposomes an experimental study	0	Leishmaniasis is a parasitic neglected tropical disease and result in a broad spectrum of clinical manifestations, ranging from a single ulceration to a progressive and fatal visceral disease. Comprising a limited and highly toxic therapeutic arsenal, new treatments are urgently needed. Targeting delivery of drugs has been a promising approach for visceral leishmaniasis (VL). Phosphatidylserine-l…	exclude	exclude	excluede	exclude	exclude	exclued
real f, vidal ro, carazzolle mf, mondego jm, costa gg, herai rh, wurtele m, de carvalho lm, carmona e ferreira r, mortara ra, barbieri cl, mieczkowski p, da silveira jf, briones mr, pereira ga, bahia d.	dna res	2013	10.1093/dnares/dst031	pubmed	320	the genome sequence of leishmania leishmania amazonensis functional annotation and extended analysis of gene models	0	We present the sequencing and annotation of the Leishmania (Leishmania) amazonensis genome, an etiological agent of human cutaneous leishmaniasis in the Amazon region of Brazil. L. (L.) amazonensis shares features with Leishmania (L.) mexicana but also exhibits unique characteristics regarding geographical distribution and clinical manifestations of cutaneous lesions (e.g. borderline disseminated…	exclude	exclude	excluede	exclude	exclude	exclued
nunes bebr, leal tc, paiva jps, silva lfd, carmo rfd, machado mf, araujo mdp, santos vs, souza cdf.	rev soc bras med trop	2019	10.1590/0037-8682-0262-2019	pubmed	321	social determinants of mortality due to visceral leishmaniasis in brazil 2001 2015 an ecological study	0	INTRODUCTION: We aimed to analyze the relationship between visceral leishmaniasis mortality and social determinants of health (SDH). METHODS: This was an ecological study of all leishmaniasis-related deaths in Brazil, from 2001 to 2015. We analyzed 49 indicators of human development and social vulnerability. The association was tested using the classical and spatial regression model. RESULTS: Mor…	exclude	exclude	excluede	exclude	exclude	exclued
fischer e, de vlas s, meima a, habbema d, richardus j.	plos one	2010	10.1371/journal.pone.0014061	pubmed	322	different mechanisms for heterogeneity in leprosy susceptibility can explain disease clustering within households	0	The epidemiology of leprosy is characterized by heterogeneity in susceptibility and clustering of disease within households. We aim to assess the extent to which different mechanisms for heterogeneity in leprosy susceptibility can explain household clustering as observed in a large study among contacts of leprosy patients.We used a microsimulation model, parameterizing it with data from over 20,0…	exclude	exclude	excluede	exclude	exclude	exclued
adegboye ma, olumoh j, saffary t, elfaki f, adegboye oa.	sci total environ	2019	10.1016/j.scitotenv.2019.05.401	pubmed	323	effects of time lagged meteorological variables on attributable risk of leishmaniasis in central region of afghanistan	0	BACKGROUND: Leishmaniasis remains one of the world's most neglected vector-borne diseases, affecting predominantly poor communities mainly in developing countries. Previous studies have shown that the distribution and dynamics of leishmaniasis infections are sensitive to environmental factors, however, there are no studies on the burden of leishmaniasis attributable to time-varying meteorological…	exclude	exclude	excluede	exclude	exclude	exclued
churcher ts, pion sd, osei-atweneboana my, prichard rk, awadzi k, boussinesq m, collins rc, whitworth ja, basanez mg.	proc natl acad sci u s a	2009	10.1073/pnas.0906176106	pubmed	324	identifying sub optimal responses to ivermectin in the treatment of river blindness	0	Identification of drug resistance before it becomes a public health concern requires a clear distinction between what constitutes a normal and a suboptimal treatment response. A novel method of analyzing drug efficacy studies in human helminthiases is proposed and used to investigate recent claims of atypical responses to ivermectin in the treatment of River Blindness. The variability in the rate…	exclude	exclude	excluede	exclude	exclude	exclued
mubayi a, paredes m, ospina j.	trop med infect dis	2018	10.3390/tropicalmed3020043	pubmed	325	a comparative assessment of epidemiologically different cutaneous leishmaniasis outbreaks in madrid spain and tolima colombia an estimation of the reproduction number via a mathematical model	Yes	Leishmaniasis is a neglected tropical disease caused by the Leishmania parasite and transmitted by the Phlebotominae subfamily of sandflies, which infects humans and other mammals. Clinical manifestations of the disease include cutaneous leishmaniasis (CL), mucocutaneous leishmaniasis (MCL) and visceral leishmaniasis (VL) with a majority (more than three-quarters) of worldwide cases being CL. The…	exclude	exclude	excluede	exclude	exclude	exclued
gormus bj, baskin gb, xu k, ratterree ms, mack pa, bohm rp jr, meyers wm, walsh gp.	lepr rev	2002	NA	pubmed	326	anti leprosy protective vaccination of rhesus monkeys with bcg or bcg plus heat killed mycobacterium leprae lepromin skin test results	0	Groups of rhesus monkeys (RM) were vaccinated and boosted with living Mycobacterium bovis Bacillus Calmette-Guerin (BCG) or BCG + low dose (LD) heat-killed Mycobacterium leprae (HKML) or high dose (HD) HKML or were unvaccinated. Animals vaccinated with BCG + LD and HD HKML were lepromin skin tested 2 weeks after boosting. All groups were lepromin tested 37 and 46 months after challenge with live …	exclude	exclude	excluede	exclude	exclude	exclued
zheng c, wang l, li y, zhou xn.	infect dis poverty	2020	10.1186/s40249-020-00782-4	pubmed	327	visceral leishmaniasis in northwest china from 2004 to 2018 a spatio temporal analysis	0	BACKGROUND: Although visceral leishmaniasis (VL), a disease caused by parasites, is controlled in most provinces in China, it is still a serious public health problem and remains fundamentally uncontrolled in some northwest provinces and autonomous regions. The objective of this study is to explore the spatial and temporal characteristics of VL in Sichuan Province, Gansu Province and Xinjiang Uyg…	exclude	exclude	excluede	exclude	exclude	exclued
fu q, wu wp, tong sx, israyil o, zhang s, iskender k.	zhonghua liu xing bing xue za zhi	2009	NA	pubmed	328	study on time space clustering regarding the distribution of visceral leishmaniasis in kashgar region xinjiang	0	OBJECTIVE: To probe time-space clustering on the distribution of visceral leishmaniasis (VL) in Kashgar Region. METHODS: Based on the geographic information system, a Poisson model of time-space statistical software was applied to analyze data over the past 11 years in the Kashgar Region. Zones with clustering phenomenon were conformed by geographic location and remote sensing images. RESULTS: Th…	exclude	exclude	excluede	exclude	exclude	exclued
moradi-asl e, hanafi-bojd aa, rassi y, vatandoost h, mohebali m, yaghoobi-ershadi mr, habibzadeh s, hazrati s, rafizadeh s.	j arthropod borne dis	2017	NA	pubmed	329	situational analysis of visceral leishmaniasis in the most important endemic area of the disease in iran	0	BACKGROUND: Visceral leishmaniasis is one of the most important vector borne diseases in the world, transmitted by sand flies. Despite efforts to prevent the spread of the disease, cases continue worldwide. In Iran, the disease usually occurs in children under 10 years. In the absence of timely diagnosis and treatment, the mortality rate is 95-100%. The main objective of this study was to determi…	exclude	exclude	excluede	exclude	exclude	exclued
de vos as, stolk wa, de vlas sj, coffeng le.	plos negl trop dis	2018	10.1371/journal.pntd.0006624	pubmed	330	the effect of assortative mixing on stability of low helminth transmission levels and on the impact of mass drug administration model explorations for onchocerciasis	0	BACKGROUND: Stable low pre-control prevalences of helminth infection are not uncommon in field settings, yet it is poorly understood how such low levels can be sustained, thereby challenging efforts to model them. Disentangling possible facilitating mechanisms is important, since these may differently affect intervention impact. Here we explore the role of assortative (i.e. non-homogenous) mixing…	exclude	exclude	excluede	exclude	exclude	exclued
c falcao s, de moura tr, clarencio j, brodskyn c, barral a, de oliveira ci.	int j parasitol	2012	10.1016/j.ijpara.2012.05.006	pubmed	331	the presence of tregs does not preclude immunity to reinfection with leishmania braziliensis	0	Leishmania spp. cause a broad spectrum of diseases collectively known as leishmaniasis. Leishmania braziliensis is the main etiological agent of American cutaneous leishmaniasis and mucocutaneous leishmaniasis. During experimental infection with L. braziliensis, BALB/c mice develop an adaptive immune response that is associated with lesion healing and, in parallel, parasite persistence within dra…	exclude	exclude	excluede	exclude	exclude	exclued
sharafi m, ghaem h, tabatabaee hr, faramarzi h.	asian pac j trop med	2017	10.1016/j.apjtm.2016.12.007	pubmed	332	forecasting the number of zoonotic cutaneous leishmaniasis cases in south of fars province iran using seasonal arima time series method	0	OBJECTIVE: To predict the trend of cutaneous leishmaniasis and assess the relationship between the disease trend and weather variables in south of Fars province using Seasonal Autoregressive Integrated Moving Average (SARIMA) model. METHODS: The trend of cutaneous leishmaniasis was predicted using Mini tab software and SARIMA model. Besides, information about the disease and weather conditions wa…	exclude	exclude	excluede	exclude	exclude	exclued
daoudi m, boussaa s, hafidi m, boumezzough a.	med vet entomol	2020	10.1111/mve.12434	pubmed	333	potential distributions of phlebotomine sandfly vectors of human visceral leishmaniasis caused by leishmania infantum in morocco	0	Zoonotic visceral leishmaniasis is a common vector-borne systemic disease caused by Leishmania infantum (Kinetoplastida: Trypanosomatidae). In Morocco the situation is complex: many sandfly species have been collected in areas in which the disease is endemic, but only Phlebotomus ariasi, Phlebotomus perniciosus and Phlebotomus longicuspis (Diptera: Psychodidae) have been confirmed to have vectori…	exclude	exclude	excluede	exclude	exclude	exclued
haddad d, cross c, thylefors b, richards fo jr, bush s, hopkins ad, baker sk.	glob public health	2008	10.1080/17441690801900134	pubmed	334	health care at the end of the road opportunities from 20 years of partnership in onchocerciasis control	0	The unprecedented decision of Merck & Co., Inc., to donate ivermectin through the Mectizan(R) Donation Program, has catalysed an exemplary partnership, to distribute the drug to the communities at risk of onchocerciasis, and empower them to take charge of the drug distribution themselves. Integration with other activities has always been part of the plan, but has been accelerated in recent years …	exclude	exclude	excluede	exclude	exclude	exclued
furtado as, nunes fb, dos santos am, caldas ade j.	cien saude colet	2015	10.1590/1413-812320152012.01672015	pubmed	335	space time analysis of visceral leishmaniasis in the state of maranhao brazil	0	This study analyzed the spatial and temporal distribution of cases of visceral leishmaniasis in the State of Maranhão in the period from 2000 to 2009. Based on the number of reported cases, thematic maps were prepared to show the evolution of the geographical distribution of the disease in the state. The MCMC method was used for estimating the parameters of the Bayesian model for space-time ident…	exclude	exclude	excluede	exclude	exclude	exclued
homeida m, braide e, elhassan e, amazigo uv, liese b, benton b, noma m, etya'ale d, dadzie ky, kale oo, seketeli a.	ann trop med parasitol	2002	10.1179/000349802125000673	pubmed	336	apoc s strategy of community directed treatment with ivermectin cdti and its potential for providing additional health services to the poorest populations african programme for onchocerciasis control	0	Since its inauguration in 1995, the African Programme for Onchocerciasis Control (APOC) has made significant progress towards achieving its main objective: to establish sustainable community-directed treatment with ivermectin (CDTI) in onchocerciasis-endemic areas outside of the remit of the Onchocerciasis Control Programme in West Africa (OCP). In the year 2000, the programme, in partnership wit…	exclude	exclude	excluede	exclude	exclude	exclued
berger r, wasserberg g, warburg a, orshan l, kotler bp.	vector borne zoonotic dis	2014	10.1089/vbz.2013.1535	pubmed	337	zoonotic disease in a peripheral population persistence and transmission of leishmania major in a putative sink source system in the negev highlands israel	0	Populations at the edge of their geographic distributions are referred to as peripheral populations. Very little attention has been given to this topic in the context of persistence of infectious disease in natural populations. In this study, we examined this question using zoonotic cutaneous leishmaniasis (ZCL) caused by Leishmania major in the Negev Desert of Israel as a model system. Here, we …	exclude	exclude	excluede	exclude	exclude	exclued
paes lrdnb, oliveira rvc, magalhaes mafm, pimentel mif, lyra mr, carvalho-paes le, costa add, dias cmg, brahim addn, carvalho bm, duarte ccj, marzochi mca, soares ecda, schubach ao, valete-rosalino cm.	plos one	2024	10.1371/journal.pone.0308298	pubmed	338	comparison of the spatial and temporal distribution of cutaneous and mucosal leishmaniasis in the state of rio de janeiro between 2001 and 2011	Yes	OBJECTIVE: To compare the spatio-temporal distribution of cutaneous leishmaniasis (CL) cases with mucosal leishmaniasis (ML) cases in the state of Rio de Janeiro (RJ) between 2001 and 2011. METHOD: The incidence rates (IR) of CL and ML were calculated for the cases notified between 2001-2011 in the Information System of Notifiable Diseases for Rio de Janeiro (RJ, and for the municipalities of Rio…	exclude	exclude	excluede	exclude	exclude	exclued
ghouila a, guerfali fz, atri c, bali a, attia h, sghaier rm, mkannez g, dickens nj, laouini d.	infect genet evol	2017	10.1016/j.meegid.2016.10.029	pubmed	339	comparative genomics of tunisian leishmania major isolates causing human cutaneous leishmaniasis with contrasting clinical severity	0	Zoonotic cutaneous leishmaniasis caused by Leishmania (L.) major parasites affects urban and suburban areas in the center and south of Tunisia where the disease is endemo-epidemic. Several cases were reported in human patients for which infection due to L. major induced lesions with a broad range of severity. However, very little is known about the mechanisms underlying this diversity. Our hypoth…	exclude	exclude	excluede	exclude	exclude	exclued
moo-llanes da.	rev biol trop	2016	NA	pubmed	340	current and future ecological niche of leishmaniasis kinetoplastida trypanosomatidae in the neotropical region	Yes	The leishmaniasis is a complex disease system, caused by the protozoan parasite Leishmania and transmitted to humans by the vector Lutzomyia spp. Since it is listed as a neglected disease according to the World Health Organization, the aim of this study was to determine the current and future niche of cutaneous and visceral leishmaniasis in the Neotropical region. We built the ecological niche mo…	include	exclude	include	include	include	include
monteiro wm, neitzke hc, lonardoni mv, silveira tg, ferreira me, teodoro u.	cad saude publica	2008	10.1590/s0102-311x2008000600010	pubmed	341	geographic distribution and epidemiological features of american tegumentary leishmaniasis in old rural settlements in parana state southern brazil	Yes	This study analyzes the epidemiology of American tegumentary leishmaniasis in the municipalities of the Central North, Central West, and Northwest mesoregions of Paraná State, Brazil. Diagnosis of American tegumentary leishmaniasis cases was performed at the State University in Maringá from 1987 to 2004. According to the probable site of infection, cases were classified as autochthonous (infectio…	exclude	include	include	exclude	exclude	exclued
teixeira mc, oliveira gg, santos po, bahiense tc, da silva vm, rodrigues ms, larangeira df, dos-santos wl, pontes-de-carvalho lc.	mem inst oswaldo cruz	2011	10.1590/s0074-02762011000200011	pubmed	342	an experimental protocol for the establishment of dogs with long term cellular immune reactions to leishmania antigens	0	Domestic dogs are considered to be the main reservoirs of zoonotic visceral leishmaniasis. In this work, we evaluated a protocol to induce Leishmania infantum/Leishmania chagasi-specific cellular and humoral immune responses in dogs, which consisted of two injections of Leishmania promastigote lysate followed by a subcutaneous inoculation of viable promastigotes. The primary objective was to esta…	exclude	exclude	excluede	exclude	exclude	exclued
guimaraes tt, gomes smr, albuquerque raac, lima akc, braga gf, souza jb, assis m, brito acs, santos rf, da silva t, siqueira lm, ventura bd, rodrigues ls, terra r, da silva sag, dutra pml.	front microbiol	2021	10.3389/fmicb.2021.734355	pubmed	343	chronic aerobic training at different volumes in the modulation of macrophage function and in vivo infection of balb c mice by leishmania major	0	Physical inactivity is one of the main causes of chronic diseases; however, strenuous exercise can induce immunosuppression. Several studies suggest that moderate amounts of exercise lead to a Th1 response, favoring the resolution of infections caused by intracellular microorganisms, while high volumes of exercise tend to direct the response to Th2, favoring infection by them. Leishmaniasis is a …	exclude	exclude	excluede	exclude	exclude	exclued
baron sd, morillas-marquez f, morales-yuste m, diaz-saez v, gallego m, molina r, martin-sanchez j.	parasitology	2013	10.1017/s0031182013000942	pubmed	344	predicting the risk of an endemic focus of leishmania tropica becoming established in south western europe through the presence of its main vector phlebotomus sergenti parrot 1917	Yes	The aim of the study was the construction of risk maps for exposure to Phlebotomus sergenti, the main vector of Leishmania tropica, with a view to identifying hot spots for the potential establishment of this parasite in the southwest of Europe. Data were collected on the presence/absence of this vector and the ecological and climatic characteristics of 662 sampling sites located in the southeast…	exclude	exclude	excluede	exclude	exclude	exclued
fernandez ms, salomon od, cavia r, perez aa, acardi sa, guccione jd.	acta trop	2010	10.1016/j.actatropica.2010.01.008	pubmed	345	lutzomyia longipalpis spatial distribution and association with environmental variables in an urban focus of visceral leishmaniasis misiones argentina	0	This study describes the spatial distribution pattern of Lu. longipalpis abundance in Posadas-Garupá, Argentina, where four cases of human Visceral Leishmaniasis had been recorded. A total of 2428 Lu. longipalpis were captured in 42% of the 305 sites sampled with CDC light traps, its abundance shows spatial autocorrelation ranging up to 590 m (semivariogram model), with six downtown 'islands' of …	exclude	exclude	excluede	exclude	exclude	exclued
franco ao, davies cr, mylne a, dedet jp, gallego m, ballart c, gramiccia m, gradoni l, molina r, galvez r, morillas-marquez f, baron-lopez s, pires ca, afonso mo, ready pd, cox j.	parasitology	2011	10.1017/s003118201100148x	pubmed	346	predicting the distribution of canine leishmaniasis in western europe based on environmental variables	0	The domestic dog is the reservoir host of Leishmania infantum, the causative agent of zoonotic visceral leishmaniasis endemic in Mediterranean Europe. Targeted control requires predictive risk maps of canine leishmaniasis (CanL), which are now explored. We databased 2187 published and unpublished surveys of CanL in southern Europe. A total of 947 western surveys met inclusion criteria for analysi…	exclude	include	include	exclude	exclude	exclued
kaabi b, zhioua e.	acta trop	2018	10.1016/j.actatropica.2017.10.013	pubmed	347	modeling and comparative study of the spread of zoonotic visceral leishmaniasis from northern to central tunisia	0	During the last twenty years, zoonotic visceral leishmaniasis (ZVL) spread from the north characterized by humid, sub-humid, and semi-arid bio-climates to the arid areas located in Central Tunisia. In order to understand the eco-epidemiological factors involved in the distribution of ZVL, both a sero-epidemiological and an entomological investigation were performed in two governorates situated in…	exclude	exclude	excluede	exclude	exclude	exclued
proulx me, desormeaux a, marquis jf, olivier m, bergeron mg.	antimicrob agents chemother	2001	10.1128/aac.45.9.2623-2627.2001	pubmed	348	treatment of visceral leishmaniasis with sterically stabilized liposomes containing camptothecin	0	The efficacy of 20(S)-camptothecin (CPT), free and incorporated into sterically stabilized liposomes, has been investigated in vitro against Leishmania donovani promastigotes and in vivo in a murine model of visceral leishmaniasis. Incubation of L. donovani promastigotes with free or liposomal CPT inhibited the growth of parasites in a dose-dependent manner. Tissue distribution studies revealed t…	exclude	exclude	excluede	exclude	exclude	exclued
jahanifard e, hanafi-bojd aa, nasiri h, matinfar hr, charrahy z, abai mr, yaghoobi-ershadi mr, akhavan aa.	j arthropod borne dis	2019	NA	pubmed	349	prone regions of zoonotic cutaneous leishmaniasis in southwest of iran combination of hierarchical decision model ahp and gis	Yes	BACKGROUND: Cutaneous leishmaniasis due to Leishmania major is an important public health problem in the world. Khuzestan Province is one of the main foci of zoonotic cutaneous leishmaniasis (ZCL) in the southwest of Iran. We aimed to predict the spatial distribution of the vector and reservoir(s) of ZCL using decision-making tool and to prepare risk map of the disease using integrative GIS, RS a…	include	include	include	include	exclude	exclued	not human cases, although it's not statistical or machine learning models, I think it still counts as a "model". However they do not use the human case data to develop the risk map (its combined probability of vectors). The human data are used for evaluation
bamorovat m, sharifi i, aflatoonian mr, salarkia e, agha kuchak afshari s, pourkhosravani m, karamoozian a, khosravi a, aflatoonian b, sharifi f, divsalar h, amiri b, shirzadi mr.	sci total environ	2024	10.1016/j.scitotenv.2023.169684	pubmed	350	a prospective longitudinal study on the elimination trend of rural cutaneous leishmaniasis in southeastern iran climate change population displacement and agricultural transition from 1991 to 2021	0	Leishmaniasis is a complex disease. Any change in weather conditions affects the humans' social and agricultural expansion and, consequently, the parasite's life cycle in terms of ecology, biodiversity, social stigma, and exclusion. This population-based prospective longitudinal investigation was conducted between 1991 and 2021 in a well-defined CL (cutaneous leishmaniasis) focus in Bam County, s…	exclude	exclude	excluede	exclude	exclude	exclued
rodrigues-junior al, do o vt, motti vg.	rev saude publica	2008	10.1590/s0034-89102008000600006	pubmed	351	spatial and temporal study of leprosy in the state of sao paulo southeastern brazil 2004 2006	Yes	OBJECTIVE: To assess the temporal and spatial evolution of the leprosy endemy in the state of São Paulo, Southeastern Brazil. METHODS: This is an ecological-social study that used the number of leprosy cases reported to the Brazilian Ministry of Health from January 2004 to December 2006. Monthly series were generated in each regional health department, and their sequences were adjusted by a Marko…	exclude	exclude	excluede	exclude	exclude	exclued
kropf p, bickle q, herath s, klemenz r, muller i.	eur j immunol	2002	10.1002/1521-4141(200209)32:9<2450::aid-immu2450>3.0.co;2-o	pubmed	352	organ specific distribution of cd4 t1 st2 th2 cells in leishmania major infection	0	Activated CD4(+) T helper cells (Th) comprise at least two functionally distinct subsets, Th1 and Th2, which mediate different immunological effector functions. Experimental leishmaniasis is widely used to study the effector function of Th cell subsets in vivo. Healing and nonhealing Leishmania major infections have been correlated with polarized Th1 and Th2 responses, respectively. In the study …	exclude	exclude	excluede	exclude	exclude	exclued
ballart c, guerrero i, castells x, baron s, castillejo s, alcover mm, portus m, gallego m.	geospat health	2014	10.4081/gh.2014.28	pubmed	353	importance of individual analysis of environmental and climatic factors affecting the density of leishmania vectors living in the same geographical area the example of phlebotomus ariasi and p perniciosus in northeast spain	0	The aim of the present study was to determine the role of specific environmental and climatic factors affecting the distribution and density of Phlebotomus ariasi and P. perniciosus , the proven vectors for Leishmania infantum in Spain. An entomological study was carried out in July 2006 in the province of Lleida with sticky traps set in their diurnal resting places at altitudes ranging from 86 t…	exclude	exclude	excluede	exclude	exclude	exclued
masaki t, qu j, cholewa-waclaw j, burr k, raaum r, rambukkana a.	cell	2013	10.1016/j.cell.2012.12.014	pubmed	354	reprogramming adult schwann cells to stem cell like cells by leprosy bacilli promotes dissemination of infection	0	Differentiated cells possess a remarkable genomic plasticity that can be manipulated to reverse or change developmental commitments. Here, we show that the leprosy bacterium hijacks this property to reprogram adult Schwann cells, its preferred host niche, to a stage of progenitor/stem-like cells (pSLC) of mesenchymal trait by downregulating Schwann cell lineage/differentiation-associated genes an…	exclude	exclude	excluede	exclude	exclude	exclued
miranda gs, resende sd, cardoso dt, camelo gma, silva jkao, de castro vn, geiger sm, carneiro m, negrao-correa d.	front immunol	2021	10.3389/fimmu.2021.630934	pubmed	355	previous history of american tegumentary leishmaniasis alters susceptibility and immune response against schistosoma mansoni infection in humans	0	Schistosomiasis and Leishmaniasis are chronic parasitic diseases with high prevalence in some tropical regions and, due to their wide distribution, a risk of co-infections is present in some areas. Nevertheless, the impact of this interaction on human populations is still poorly understood. Thus, the current study evaluated the effect of previous American Tegumentary Leishmaniasis (ATL) on the su…	exclude	exclude	excluede	exclude	exclude	exclued
alcover mm, ballart c, martin-sanchez j, serra t, castillejo s, portus m, gallego m.	parasit vectors	2014	10.1186/1756-3305-7-421	pubmed	356	factors influencing the presence of sand flies in majorca balearic islands spain with special reference to phlebotomus pernicious vector of leishmania infantum	0	BACKGROUND: Although the Mediterranean island of Majorca is an endemic area of leishmaniosis, there is a lack of up-to-date data on its sand fly fauna, the last report dating from 1989. The aim of the present study was to provide information on the current sand fly distribution, the potential environmental factors favoring the presence of Phlebotomus perniciosus and which areas are at risk of lei…	exclude	exclude	excluede	exclude	exclude	exclued
gholamrezaei m, mohebali m, hanafi-bojd aa, sedaghat mm, shirzadi mr.	acta trop	2016	10.1016/j.actatropica.2016.04.014	pubmed	357	ecological niche modeling of main reservoir hosts of zoonotic cutaneous leishmaniasis in iran	0	Zoonotic cutaneous leishmaniasis (ZCL), caused by Leishmania major, is a common zoonotic vector-borne disease in Iran. Close contact with infected reservoir hosts increases the probability of transmission of Leishmania parasite infections to susceptible humans. Four gerbil species (Rodentia: Gerbillidae) serve as the main reservoir hosts for ZCL in different endemic foci of Iran. These species in…	exclude	include	include	include	exclude	exclued	not human cases
ertabaklar h, caliskan so, kolli b, ertug s, ozbilgin a, malatyali e, chang kp.	mikrobiyol bul	2019	10.5578/mb.67473	pubmed	358	transfection of leishmania tropica with green fluorescent protein gfp gene and investigation of the in vitro drug effect	0	Cutaneous leishmaniasis (CL) is a parasitic disease transmitted by vector sand flies Phlebotomus and Lutzomyia. This disease is characterized by long time non-healing skin lesions, and caused by Leishmania species. CL is the most common infection in Eastern and Southeastern Anatolia in Turkey and L.tropica is known as the main agent of the disease. Number of cases is increasing in our country in …	exclude	exclude	excluede	exclude	exclude	exclued
dos santos marques lh, da rocha ic, reis ia, da cunha gm, oliveira e, pfeilsticker tr, de araujo ve, morais mh, rabello a, carneiro m.	parasitology	2017	10.1017/s0031182016002134	pubmed	359	leishmania infantum illness transmission profile and risk factors for asymptomatic infection in an endemic metropolis in brazil	0	To evaluate the distribution of asymptomatic infection by Leishmania infantum in a metropolis in Brazil with different relative risks (RRs) for disease and risk factors associated with the infection, an ecological study was conducted using a Bayesian approach to estimate the RR of human visceral leishmaniasis (HVL) based on cases between 2008 and 2011. The areas were categorized and selected acco…	exclude	exclude	excluede	exclude	exclude	exclued
reimao jq, oliveira jc, trinconi ct, cotrim pc, coelho ac, uliana sr.	plos negl trop dis	2015	10.1371/journal.pntd.0003556	pubmed	360	generation of luciferase expressing leishmania infantum chagasi and assessment of miltefosine efficacy in infected hamsters through bioimaging	0	BACKGROUND: The only oral drug available for the treatment of leishmaniasis is miltefosine, described and approved for visceral leishmaniasis in India. Miltefosine is under evaluation for the treatment of cutaneous leishmaniasis in the Americas although its efficacy for the treatment of human visceral leishmaniasis caused by Leishmania infantum chagasi has not been described. Drug efficacy for vi…	exclude	exclude	excluede	exclude	exclude	exclued
duerr hp, dietz k, buttner dw, schulz-key h.	parasitology	2001	10.1017/s0031182001008186	pubmed	361	a stochastic model for the aggregation of onchocerca volvulus in nodules	0	A model is presented which describes the aggregation of female Onchocerca volvulus in nodules and their distribution in the human population. The basic model is based on a single parameter, the formation probability q, which represents the probability with which incoming larvae form a new nodule. This parameter describes parasite behaviour which cannot easily be recognized in available data witho…	exclude	exclude	excluede	exclude	exclude	exclued
gogulamudi vr, dubey ml, kaul d, atluri vs, sehgal r.	front microbiol	2015	10.3389/fmicb.2015.00946	pubmed	362	downregulation of host tryptophan aspartate containing coat taco gene restricts the entry and survival of leishmania donovani in human macrophage model	0	Leishmania are obligate intracellular protozoan parasites of mammalian hosts. Promastigotes of Leishmania are internalized by macrophages and transformed into amastigotes in phagosomes, and replicate in phagolysosomes. Phagosomal maturation arrest is known to play a crucial role in the survival of pathogenic Leishmania within activated macrophages. Recently, tryptophan-aspartate containing coat (…	exclude	exclude	excluede	exclude	exclude	exclued
lopez m, erazo d, hoyos j, leon c, fuya p, lugo l, cordovez jm, gonzalez c.	sci rep	2021	10.1038/s41598-021-85763-9	pubmed	363	measuring spatial co occurrences of species potentially involved in leishmania transmission cycles through a predictive and fieldwork approach	0	The Leishmaniases are a group of neglected tropical diseases caused by different species of the protozoan parasite Leishmania, transmitted to its mammalian hosts by the bites of several species of female Phlebotominae sand flies. Many factors have contributed to shifts in the disease distribution and eco epidemiological outcomes, resulting in the emergence of Cutaneous Leishmaniasis outbreaks and…	exclude	exclude	excluede	exclude	exclude	exclued
olobo jo, gicheru mm, anjili co.	trends parasitol	2001	10.1016/s1471-4922(01)02147-x	pubmed	364	the african green monkey model for cutaneous and visceral leishmaniasis	0	Non-human primates are valuable models for biomedical research because of their similarities to human anatomy, immunology and physiology. Leishmaniasis, a disease caused by protozoan parasites, has a worldwide distribution and results in high morbidity and mortality. Availability of a non-human primate model of leishmaniasis would facilitate the study of different aspects of this disease and woul…	exclude	exclude	excluede	exclude	exclude	exclued
seid a, gadisa e, tsegaw t, abera a, teshome a, mulugeta a, herrero m, argaw d, jorge a, kebede a, aseffa a.	geospat health	2014	10.4081/gh.2014.27	pubmed	365	risk map for cutaneous leishmaniasis in ethiopia based on environmental factors as revealed by geographical information systems and statistics	Yes	Cutaneous leishmaniasis (CL) is a neglected tropical disease strongly associated with poverty. Treatment is problematic and no vaccine is available. Ethiopia has seen new outbreaks in areas previously not known to be endemic, often with co-infection by the human immunodeficiency virus (HIV) with rates reaching 5.6% of the cases. The present study concerns the development of a risk model based on …	include	include	include	include	include	include
hassan mf, zhang y, engwerda cr, kaye pm, sharp h, bickle qd.	am j pathol	2006	10.2353/ajpath.2006.051319	pubmed	366	the schistosoma mansoni hepatic egg granuloma provides a favorable microenvironment for sustained growth of leishmania donovani	0	Parasitic co-infections are prevalent in many parts of the world. However, relatively little is known about how an underlying infection may impact on the host's ability to control a newly acquired parasite, especially if both infect the same organ. We have studied this using an experimental co-infection model in C57BL/6 mice involving Schistosoma mansoni and Leishmania donovani, two important hum…	exclude	exclude	excluede	exclude	exclude	exclued
duamor ct, datchoua-poutcheu fr, chounna ndongmo wp, yoah at, njukang e, kah e, maingeh ms, kengne-ouaffo ja, tayong db, enyong pa, wanji s.	plos negl trop dis	2017	10.1371/journal.pntd.0005966	pubmed	367	programmatic factors associated with the limited impact of community directed treatment with ivermectin to control onchocerciasis in three drainage basins of south west cameroon	0	INTRODUCTION: The CDTI model is known to have enhanced community participation in planning and resource mobilization toward the control of onchocerciasis. These effects were expected to translate into better individual acceptance of the intervention and hence high Treatment Coverage, leading to a sustainable community-led strategy and reduction in the disease burden. A survey revealed that after …	exclude	exclude	excluede	exclude	exclude	exclued
zaghloul iy, radwan ma, al jaser mh, al issa r.	j clin pharmacol	2010	10.1177/0091270009347674	pubmed	368	clinical efficacy and pharmacokinetics of antimony in cutaneous leishmaniasis patients treated with sodium stibogluconate	0	The efficacy and pharmacokinetics of antimony were explored in 12 young male patients with cutaneous leishmaniasis following intramuscular administration of sodium stibogluconate equivalent to 600 mg of antimony (Sb). Patients' cure rate was evaluated up to 6 weeks after treatment. Blood samples were collected at different time periods on the first and last days of a 3-week treatment. Twenty-four…	exclude	exclude	excluede	exclude	exclude	exclued
camargo-neves vl, katz g, rodas la, poletto dw, lage lc, spinola rm, cruz og.	cad saude publica	2001	10.1590/s0102-311x2001000500026	pubmed	369	use of spatial analysis tools in the epidemiological surveillance of american visceral leishmaniasis aracatuba sao paulo brazil 1998 1999	0	The control of American visceral leishmaniasis (AVL) is based on combating the vector and eliminating the domestic reservoir of the focus area - defined as 200 meters around human or canine cases. This paper discusses the use of spatial analysis techniques in the epidemiological surveillance of AVL in Araçatuba, São Paulo State, in order to propose a model for territorial epidemiological surveill…	exclude	exclude	excluede	exclude	exclude	exclued
nazar e, yazdani charati j, pazoki h, saki a, fakhar m, boroumand f, rasooli sa.	transbound emerg dis	2020	10.1111/tbed.13623	pubmed	370	modelling the number of dermal lesions in anthroponotic cutaneous leishmaniasis and its associated factors in herat province western afghanistan during 2012 2013	0	Cutaneous leishmaniasis (CL), caused by Leishmania tropica, is the main causative agent of CL in the Herat province, western Afghanistan. In CL patients, one of the most important indicators for reducing the amount of body damage and the choice of treatment is the number of dermal lesions, but there is no strong evidence in this regard. Therefore, using count regression models, the main objective…	exclude	exclude	excluede	exclude	exclude	exclued
routledge i, walker m, cheke ra, bhatt s, nkot pb, matthews ga, baleguel d, dobson hm, wiles tl, basanez mg.	parasit vectors	2018	10.1186/s13071-018-2864-y	pubmed	371	modelling the impact of larviciding on the population dynamics and biting rates of simulium damnosum s l implications for vector control as a complementary strategy for onchocerciasis elimination in africa	0	BACKGROUND: In 2012, the World Health Organization set goals for the elimination of onchocerciasis transmission by 2020 in selected African countries. Epidemiological data and mathematical modelling have indicated that elimination may not be achieved with annual ivermectin distribution in all endemic foci. Complementary and alternative treatment strategies (ATS), including vector control, will be…	exclude	exclude	excluede	exclude	exclude	exclued
gupta pk, asthana s, jaiswal ak, kumar v, verma ak, shukla p, dwivedi p, dube a, mishra pr.	bioconjug chem	2014	10.1021/bc500087h	pubmed	372	exploitation of lectinized lipo polymerosome encapsulated amphotericin b to target macrophages for effective chemotherapy of visceral leishmaniasis	0	We have designed lectin functionalized Lipo-polymerosome bearing Amphotericin B (Lec-AmB-L-Psome) for specific internalization via lectin receptors overexpressed on infected macrophages of mononuclear phagocytic system (MPS) for the effective management of intramacrophage diseases such as visceral leishmaniasis. The lipo-polymerosome composed of glycol chitosan-stearic acid copolymer (GC-SA25%) a…	exclude	exclude	excluede	exclude	exclude	exclued
velez r, ballart c, domenech e, abras a, fernandez-arevalo a, gomez sa, tebar s, munoz c, cairo j, gallego m.	prev vet med	2019	10.1016/j.prevetmed.2018.10.015	pubmed	373	seroprevalence of canine leishmania infantum infection in the mediterranean region and identification of risk factors the example of north eastern and pyrenean areas of spain	0	The Mediterranean basin is an endemic region for canine leishmaniosis (CanL), where it represents a major veterinary problem and raises human health concerns. However, the distribution of the disease is heterogeneous and not all countries and locations have been equally studied and characterized. This work describes the situation of CanL in Girona province (Catalonia, Spain), for which no data ha…	exclude	exclude	excluede	exclude	exclude	exclued
duran-martinez m, ferroglio e, acevedo p, trisciuoglio a, zanet s, gortazar c, ruiz-fons f.	environ entomol	2013	10.1603/en13018	pubmed	374	leishmania infantum trypanosomatida trypanosomatidae phlebotomine sand fly vectors in continental mediterranean spain	0	Leishmania infantum-the causal agent of human and canine leishmaniasis in the Mediterranean basin-remains the most important of the phlebotomine sand fly-borne pathogens in the area. However, information on phlebotomine sand flies in certain European regions remains scarce and consequently epidemiological modeling, risk prediction, and disease control are difficult. Thus, we aimed to investigate …	exclude	exclude	excluede	exclude	exclude	exclued
bottomley c, isham v, collins rc, basanez mg.	parasitology	2008	10.1017/s0031182008000425	pubmed	375	rates of microfilarial production by onchocerca volvulus are not cumulatively reduced by multiple ivermectin treatments	0	Regular distribution of ivermectin reduces onchocerciasis transmission and morbidity by killing, within humans, the microfilarial stage of the parasite (microfilaricidal effect). In addition, ivermectin exerts a so-called embryostatic effect by which microfilarial production by the adult female worm becomes suppressed during a number of weeks after treatment. To assess the overall effect of iverm…	exclude	exclude	excluede	exclude	exclude	exclued
katabarwa mn, habomugisha p, richards fo jr.	ann trop med parasitol	2002	10.1179/000349802125000529	pubmed	376	implementing community directed treatment with ivermectin for the control of onchocerciasis in uganda 1997 2000 an evaluation	0	Over the period 1997-2000, an evaluation was made, in 10 districts of Uganda, of the onchocerciasis-control programme based on community-directed treatment with ivermectin (CDTI). This programme is supported by the Ministry of Health, the African Progamme for Onchocerciasis Control (APOC) and The Carter Center Global 2000 River Blindness Programme. The data analysed came from: (1) monthly and ann…	exclude	exclude	excluede	exclude	exclude	exclued
poche dm, wang hh, grant we.	plos negl trop dis	2020	10.1371/journal.pntd.0008011	pubmed	377	visceral leishmaniasis on the indian subcontinent efficacy of fipronil based cattle treatment in controlling sand fly populations is dependent on specific aspects of sand fly ecology	0	BACKGROUND: Visceral leishmaniasis (VL) is a deadly disease transmitted by the sand fly Phlebotomus argentipes on the Indian subcontinent, with a promising means of vector control being orally treating cattle with fipronil-based drugs. While prior research investigating the dynamic relationship between timing of fipronil-based control schemes and the seasonality of sand flies provides insights in…	exclude	exclude	excluede	exclude	exclude	exclued
elnaiem de, schorscher j, bendall a, obsomer v, osman me, mekkawi am, connor sj, ashford rw, thomson mc.	am j trop med hyg	2003	NA	pubmed	378	risk mapping of visceral leishmaniasis the role of local variation in rainfall and altitude on the presence and incidence of kala azar in eastern sudan	0	Visceral leishmaniasis (VL) is a vector-borne disease highly influenced by environmental factors. A model was developed for mapping the distribution and incidence of VL in Gedaref State, eastern Sudan, in relation to different environmental factors. Geographical information systems (GIS) were used to extract and map regression results for environmental variables of 190 villages in Gedaref State, …	exclude	exclude	excluede	exclude	exclude	exclued
teixeira-neto rg, da silva es, nascimento ra, belo vs, de oliveira cd, pinheiro lc, gontijo cm.	parasit vectors	2014	10.1186/s13071-014-0485-7	pubmed	379	canine visceral leishmaniasis in an urban setting of southeastern brazil an ecological study involving spatial analysis	0	BACKGROUND: The physical characteristics of the environment influence the composition, distribution and behavior of the vectors and mammalian hosts involved in the transmission of visceral leishmaniasis (VL), thereby affecting the epidemiology of the disease. In Brazil, urbanization of human VL is a recent phenomenon and represents an issue of particular concern to local health authorities. The p…	exclude	exclude	excluede	exclude	exclude	exclued
hanafi-bojd aa, yaghoobi-ershadi mr, haghdoost aa, akhavan aa, rassi y, karimi a, charrahy z.	j med entomol	2015	10.1093/jme/tjv058	pubmed	380	modeling the distribution of cutaneous leishmaniasis vectors psychodidae phlebotominae in iran a potential transmission in disease prone areas	0	Cutaneous leishmaniasis (CL) is now the main vector-borne disease in Iran. Two forms of the disease exist in the country, transmitted by Phlebotomus papatasi and Phlebotomus sergenti s.l. Modeling distribution of the vector species is beneficial for preparedness and planning to interrupt the transmission cycle. Data on sand fly distribution during 1990-2013 were used to predict the niche suitabil…	exclude	include	include	include	exclude	exclued	not human cases
ayubi e, barati m, dabbagh moghaddam a, reza khoshdel a.	epidemiol health	2018	10.4178/epih.e2018032	pubmed	381	spatial modeling of cutaneous leishmaniasis in iranian army units during 2014 2017 using a hierarchical bayesian method and the spatial scan statistic	Yes	OBJECTIVES: This study aimed to map the incidence of cutaneous leishmaniasis (CL) in Iranian army units (IAUs) and to identify possible spatial clusters. METHODS: This ecological study investigated incident cases of CL between 2014 and 2017. CL data were extracted from the CL registry maintained by the deputy of health of AJA University of Medical Sciences. The standardized incidence ratio (SIR) …	include	include	include	include	exclude	exclued	No spatial prediction
lambeir am, backmann j, ruiz-sanz j, filimonov v, nielsen je, kursula i, norledge bv, wierenga rk.	eur j biochem	2000	10.1046/j.1432-1327.2000.01254.x	pubmed	382	the ionization of a buried glutamic acid is thermodynamically linked to the stability of leishmania mexicana triose phosphate isomerase	0	The amino acid sequence of Leishmania mexicana triose phosphate isomerase is unique in having at position 65 a glutamic acid instead of a glutamine. The stability properties of LmTIM and the E65Q mutant were investigated by pH and guanidinium chloride-induced unfolding. The crystal structure of E65Q was determined. Three important observations were made: (a) there are no structural rearrangements…	exclude	exclude	excluede	exclude	exclude	exclued
bigeli jg, oliveira wp jr, teles nm.	rev soc bras med trop	2012	10.1590/s0037-86822012000100005	pubmed	383	diagnosis of leishmania leishmania chagasi infection in dogs and the relationship with environmental and sanitary aspects in the municipality of palmas state of tocantins brazil	0	INTRODUCTION: The aim of the present study was to identify the presence of Leishmania (Leishmania) chagasi infection in dogs in the City of Palmas, Tocantins, Brazil, using the PCR technique to list the hot spots of infected dogs in the city and associate their occurrence to significant environmental changes at capture sites. METHODS: DNA was extracted from blood of dogs, and the PCR were perform…	exclude	exclude	excluede	exclude	exclude	exclued
vanlerberghe v, singh sp, paudel is, ostyn b, picado a, sanchez a, rijal s, sundar s, davies c, boelaert m.	trop med int health	2010	10.1111/j.1365-3156.2009.02433.x	pubmed	384	determinants of bednet ownership and use in visceral leishmaniasis endemic areas of the indian subcontinent	0	OBJECTIVE: To document ownership and use of bednets with its determinants in the visceral leishmaniasis (VL)-endemic region where mainly non-insecticide impregnated nets are available through commercial channels, and bednets are being considered as a leishmaniasis vector control measure. METHODS: In August-September 2006, semi-structured household (HH) questionnaires and observation guides were u…	exclude	exclude	excluede	exclude	exclude	exclued
gebre-michael t, malone jb, mcnally k.	parassitologia	2005	NA	pubmed	385	use of geographic information systems in the development of prediction models for onchocerciasis control in ethiopia	Yes	A risk assessment model was developed for onchocerciasis distribution and its control in Ethiopia using Geographic Information System (GIS) methods. GIS data analysis was done to generate 3 separate risk models using selected environmental features of (1) earth observing satellite data on Normalized Difference Vegetation Index (NDVI) and midday Land Surface Temperature (LST) prepared from AVHRR s…	include	include	include	include	include	exclued
hanafi ha, fryauff dj, kittell ce.	vector borne zoonotic dis	2013	10.1089/vbz.2012.1185	pubmed	386	evaluation of the fat tailed gerbil pachyuromys duprasi rodentia gerbillidae as a new animal model for studies of leishmania major infection and transmission	0	The fat-tailed gerbil Pachyuromys duprasi is a common burrowing rodent found across the northern Sahara Desert from Morocco to Egypt. There is overlap in the geographical distribution and ecological habitats of P. duprasi, several Old World Leishmania species, and numerous sand fly vectors of Leishmania, but there are no records that document the natural occurrence of this gerbil with any species…	exclude	exclude	excluede	exclude	exclude	exclued
mol m, patole ms, singh s.	biochim biophys acta	2014	10.1016/j.bbagen.2013.08.018	pubmed	387	immune signal transduction in leishmaniasis from natural to artificial systems role of feedback loop insertion	0	BACKGROUND: Modulated immune signal (CD14-TLR and TNF) in leishmaniasis can be linked to EGFR pathway involved in wound healing, through crosstalk points. This signaling network can be further linked to a synthetic gene circuit acting as a positive feedback loop to elicit a synchronized intercellular communication among the immune cells which may contribute to a better understanding of signaling …	exclude	exclude	excluede	exclude	exclude	exclued
sharma m, shaikh n, yadav s, singh s, garg p.	mol biosyst	2017	10.1039/c6mb00823b	pubmed	388	a systematic reconstruction and constraint based analysis of leishmania donovani metabolic network identification of potential antileishmanial drug targets	0	Visceral leishmaniasis, a lethal parasitic disease, is caused by the protozoan parasite Leishmania donovani. The absence of an effective vaccine, drug toxicity and parasite resistance necessitates the identification of novel drug targets. Reconstruction of genome-scale metabolic models and their simulation has been established as an important tool for systems-level understanding of a microorganis…	exclude	exclude	excluede	exclude	exclude	exclued
datta r, das i, sen b, chakraborty a, adak s, mandal c, datta ak.	biochem j	2005	10.1042/bj20041733	pubmed	389	mutational analysis of the active site residues crucial for catalytic activity of adenosine kinase from leishmania donovani	0	Leishmania donovani adenosine kinase (LdAdK) plays a pivotal role in scavenging of purines from the host. Exploiting interspecies homology and structural co-ordinates of the enzyme from other sources, we generated a model of LdAdK that led us to target several amino acid residues (namely Gly-62, Arg-69, Arg-131 and Asp-299). Replacement of Gly-62 with aspartate caused a drastic reduction in catal…	exclude	exclude	excluede	exclude	exclude	exclued
duque pl, arrivillaga-henriquez j, enriquez s, ron-garrido l, benitez w, navarro jc.	j med entomol	2020	10.1093/jme/tjaa102	pubmed	390	spatial temporal analysis of lutzomyia trapidoi and lutzomyia reburra diptera phlebotominae in rural tourist locations biosphere reserve and leishmaniasis endemic area ecuador	0	This research represents the first attempt to assess the spatial and temporal distribution based on micro-meso scales on two species with different host preference habits (anthropophilic vs zoophilic), in the major Leishmaniasis endemic area in Ecuador, tourist locations, and Biosphere reserve. Phlebotomine species, Lutzomyia trapidoi (Fairchild) and Lutzomyia reburra (Fairchild and Hertig), were…	exclude	include	include	exclude	exclude	exclued
hanafi-bojd aa, khoobdel m, soleimani-ahmadi m, azizi k, aghaei afshar a, jaberhashemi sa, fekri s, safari r.	j med entomol	2018	10.1093/jme/tjx205	pubmed	391	species composition of sand flies diptera psychodidae and modeling the spatial distribution of main vectors of cutaneous leishmaniasis in hormozgan province southern iran	0	Cutaneous Leishmaniasis (CL) is one of the main neglected vector-borne diseases in the Middle East, including Iran. This study aimed to map the spatial distribution and species composition of sand flies in Hormozgan Province and to predict the best ecological niches for main CL vectors in this area. A database that included all earlier studies on sand flies in Hormozgan Province was established. …	exclude	exclude	excluede	exclude	exclude	exclued
gidwani k, picado a, rijal s, singh sp, roy l, volfova v, andersen ew, uranw s, ostyn b, sudarshan m, chakravarty j, volf p, sundar s, boelaert m, rogers me.	plos negl trop dis	2011	10.1371/journal.pntd.0001296	pubmed	392	serological markers of sand fly exposure to evaluate insecticidal nets against visceral leishmaniasis in india and nepal a cluster randomized trial	0	BACKGROUND: Visceral leishmaniasis is the world' second largest vector-borne parasitic killer and a neglected tropical disease, prevalent in poor communities. Long-lasting insecticidal nets (LNs) are a low cost proven vector intervention method for malaria control; however, their effectiveness against visceral leishmaniasis (VL) is unknown. This study quantified the effect of LNs on exposure to t…	exclude	exclude	excluede	exclude	exclude	exclued
miranda cdsc, de souza bc, figueiredo erl, de melo neto js, da silva hp, da silva mvs, althoff sl, filgueiras tcgm, miranda ddsc, goncalves nv.	trop med infect dis	2024	10.3390/tropicalmed9030066	pubmed	393	a contribution towards sustainable development in the amazon based on a socioeconomic and environmental analysis of visceral leishmaniasis in the state of para brazil	0	Human Visceral Leishmaniasis is an endemic public health problem in the Amazon. This article analyzed the spatial distribution of this disease and its relationship with socioeconomic, environmental and public health policy variables in four mesoregions of the state of Pará, from 2011 to 2022. This ecological study used secondary data obtained from official Brazilian agencies. Spatial analysis was…	exclude	exclude	excluede	exclude	exclude	exclued
nieto p, malone jb, bavia me.	geospat health	2006	10.4081/gh.2006.286	pubmed	394	ecological niche modeling for visceral leishmaniasis in the state of bahia brazil using genetic algorithm for rule set prediction and growing degree day water budget analysis	0	Two predictive models were developed within a geographic information system using Genetic Algorithm Rule-Set Prediction (GARP) and the growing degree day (GDD)-water budget (WB) concept to predict the distribution and potential risk of visceral leishmaniasis (VL) in the State of Bahia, Brazil. The objective was to define the environmental suitability of the disease as well as to obtain a deeper u…	exclude	exclude	excluede	exclude	exclude	exclued
otabil kb, gyasi sf, awuah e, obeng-ofori d, tenkorang sb, kessie ja, schallig hdfh.	parasit vectors	2020	10.1186/s13071-020-04102-5	pubmed	395	biting rates and relative abundance of simulium flies under different climatic conditions in an onchocerciasis endemic community in ghana	0	BACKGROUND: Knowledge of the relative abundance and biting rates of riverine blackflies (vectors of onchocerciasis) is essential as these entomological indices affect transmission of the disease. However, transmission patterns vary from one ecological zone to another and this may be due to differences in species of blackfly vectors and the climatic conditions in the area. This study investigated …	exclude	exclude	excluede	exclude	exclude	exclued
king rj, campbell-lendrum dh, davies cr.	emerg infect dis	2004	10.3201/eid1004.030241	pubmed	396	predicting geographic variation in cutaneous leishmaniasis colombia	Yes	Approximately 6,000 cases of cutaneous leishmaniasis are reported annually in Colombia, a greater than twofold increase since the 1980s. Such reports certainly underestimate true incidence, and their geographic distribution is likely biased by local health service effectiveness. We investigated how well freely available environmental data explain the distribution of cases among 1,079 municipaliti…	include	exclude	include	include	include	include
roche b, benbow me, merritt r, kimbirauskas r, mcintosh m, small pl, williamson h, guegan jf.	environ res lett	2013	10.1088/1748-9326/8/4/045009	pubmed	397	identifying the achilles heel of multi host pathogens the concept of keystone host species illustrated by mycobacterium ulcerans transmission	0	Pathogens that use multiple host species are an increasing public health issue due to their complex transmission, which makes them difficult to mitigate. Here, we explore the possibility of using networks of ecological interactions among potential host species to identify the particular disease-source species to target to break down transmission of such pathogens. We fit a mathematical model on p…	exclude	exclude	excluede	exclude	exclude	exclued
turner hc, walker m, churcher ts, osei-atweneboana my, biritwum nk, hopkins a, prichard rk, basanez mg.	clin infect dis	2014	10.1093/cid/ciu467	pubmed	398	reaching the london declaration on neglected tropical diseases goals for onchocerciasis an economic evaluation of increasing the frequency of ivermectin treatment in africa	0	BACKGROUND: Recently, there has been a shift in onchocerciasis control policy, changing from prevention of morbidity toward elimination of infection. Switching from annual to biannual ivermectin distribution may accelerate progress toward the elimination goals. However, the settings where this strategy would be cost effective in Africa have not been described. METHODS: An onchocerciasis transmiss…	exclude	exclude	excluede	exclude	exclude	exclued
lira cb, de siqueira neto jl, khater l, cagliari tc, peroni la, dos reis jr, ramos ch, cano mi.	arch biochem biophys	2007	10.1016/j.abb.2007.06.020	pubmed	399	latbp1 a leishmania amazonensis dna binding protein that associates in vivo with telomeres and gt rich dna using a myb like domain	0	Different species of Leishmania can cause a variety of medically important diseases, whose control and treatment are still health problems. Telomere binding proteins (TBPs) have potential as targets for anti-parasitic chemotherapy because of their importance for genome stability and cell viability. Here, we describe LaTBP1 a protein that has a Myb-like DNA-binding domain, a feature shared by most…	exclude	exclude	excluede	exclude	exclude	exclued
ukil a, kar s, srivastav s, ghosh k, das pk.	plos one	2011	10.1371/journal.pone.0029062	pubmed	400	curative effect of 18 glycyrrhetinic acid in experimental visceral leishmaniasis depends on phosphatase dependent modulation of cellular map kinases	0	We earlier showed that 18?-glycyrrhetinic acid (GRA), a pentacyclic triterpenoid from licorice root, could completely cure visceral leishmaniasis in BALB/c mouse model. This was associated with induction of nitric oxide and proinflammatory cytokine production through the up regulation of NF-?B. In the present study we tried to decipher the underlying cellular mechanisms of the curative effect of …	exclude	exclude	excluede	exclude	exclude	exclued
assuncao rm, reis ia, oliveira cd.	stat med	2001	10.1002/sim.844	pubmed	401	diffusion and prediction of leishmaniasis in a large metropolitan area in brazil with a bayesian space time model	Yes	We present results from an analysis of human visceral Leishmaniasis cases based on public health records of Belo Horizonte, Brazil, from 1994 to 1997. The main emphasis in this study is on the development of a spatial statistical model to map and project the rates of visceral Leishmaniasis in Belo Horizonte. The model allows for space-time interaction and it is based on a hierarchical Bayesian ap…	exclude	exclude	excluede	exclude	exclude	exclued
dutta s, chang c, kolli bk, sassa s, yousef m, showe m, showe l, chang kp.	eukaryot cell	2012	10.1128/ec.05202-11	pubmed	402	delta aminolevulinate induced host parasite porphyric disparity for selective photolysis of transgenic leishmania in the phagolysosomes of mononuclear phagocytes a potential novel platform for vaccine delivery	0	Leishmania double transfectants (DTs) expressing the 2nd and 3rd enzymes in the heme biosynthetic pathway were previously reported to show neogenesis of uroporphyrin I (URO) when induced with delta-aminolevulinate (ALA), the product of the 1st enzyme in the pathway. The ensuing accumulation of URO in DT promastigotes rendered them light excitable to produce reactive oxygen species (ROS), resultin…	exclude	exclude	excluede	exclude	exclude	exclued
sterkers y, lachaud l, crobu l, bastien p, pages m.	cell microbiol	2011	10.1111/j.1462-5822.2010.01534.x	pubmed	403	fish analysis reveals aneuploidy and continual generation of chromosomal mosaicism in leishmania major	0	The protozoan parasite Leishmania is generally considered to be diploid, although a few chromosomes have been described as aneuploid. Using fluorescence in situ hybridization (FISH), we determined the number of homologous chromosomes per individual cell in L. major (i) during interphase and (ii) during mitosis. We show that, in Leishmania, aneuploidy appears to be the rule, as it affects all the …	exclude	exclude	excluede	exclude	exclude	exclued
ballart c, alcover mm, picado a, nieto j, castillejo s, portus m, gallego m.	prev vet med	2013	10.1016/j.prevetmed.2012.09.003	pubmed	404	first survey on canine leishmaniasis in a non classical area of the disease in spain lleida catalonia based on a veterinary questionnaire and a cross sectional study	0	The Spanish distribution of canine leishmaniasis (CanL) is heterogeneous and very few data are available for the north of the country, including the province of Lleida (Catalonia, Spain). This work describes the results obtained from a questionnaire sent to veterinarians throughout the province of Lleida. The majority of veterinarians (25/32, 78.1%) believed CanL cases were increasing and that th…	exclude	exclude	excluede	exclude	exclude	exclued
ramezankhani r, sajjadi n, nezakati esmaeilzadeh r, jozi sa, shirzadi mr.	environ sci pollut res int	2018	10.1007/s11356-018-1340-8	pubmed	405	climate and environmental factors affecting the incidence of cutaneous leishmaniasis in isfahan iran	Yes	Cutaneous leishmaniasis (CL) is a vector-borne human disease caused by Leishmania, a parasite transmitted by sand flies. CL is endemic in the Isfahan Province, Iran. This study was designed to identify the climate and environmental factors associated with CL incidence in Isfahan Province. Data included incident cases of CL, climate, and environmental factors, which were collected across 23 distri…	include	exclude	include	include	exclude	exclued	No spatial prediction
tadayyon m, rahmanian v, parvin jahromi h, kargar jahromi h, abdollahzade p, zahedi r.	acta parasitol	2024	10.1007/s11686-024-00810-5	pubmed	406	temporal analysis of cutaneous leishmaniasis incidence in an endemic area of southeast iran	0	PURPOSE: Cutaneous leishmaniasis (CL) is the most common type of leishmaniasis in tropical and subtropical areas. This study investigated the trend of CL changes from 2009 to 2022, and predicted the number of leishmaniasis cases until 2024. METHODS: This ecological study was performed on new monthly confirmed CL cases from 2009 to 2022 from the leishmaniasis registration system in southeast Iran.…	exclude	exclude	excluede	exclude	exclude	exclued
mukkavilli r, pinjari j, patel b, sengottuvelan s, mondal s, gadekar a, verma m, patel j, pothuri l, chandrashekar g, koiram p, harisudhan t, moinuddin a, launay d, vachharajani n, ramanathan v, martin d.	eur j pharm sci	2014	10.1016/j.ejps.2014.09.006	pubmed	407	in vitro metabolism disposition preclinical pharmacokinetics and prediction of human pharmacokinetics of dndi vl 2098 a potential oral treatment for visceral leishmaniasis	0	The in vitro metabolism and in vivo pharmacokinetic (PK) properties of DNDI-VL-2098, a potential oral agent for Visceral Leishmaniasis (VL) were studied and used to predict its human pharmacokinetics. DNDI-VL-2098 showed a low solubility (10?M) and was highly permeable (>200nm/s) in the Caco-2 model. It was stable in vitro in liver microsomes and hepatocytes and no metabolite was detectable in ci…	exclude	exclude	excluede	exclude	exclude	exclued
monteiro wm, neitzke hc, silveira tg, lonardoni mv, teodoro u, ferreira me.	cad saude publica	2009	10.1590/s0102-311x2009000500015	pubmed	408	poles of american tegumentary leishmaniasis production in northern parana state brazil	Yes	American tegumentary leishmaniasis is endemic in the State of Paraná, with 99.3% of the cases reported in the South of Brazil. Spatial distribution of the disease in northern Paraná was verified, identifying the most relevant geographic areas in epidemiological terms. The study used data recorded on epidemiological forms from the Teaching and Research Clinical Test Laboratory of the State Univers…	exclude	exclude	excluede	exclude	exclude	exclued
rego fd, fradico jrb, teixeira-carvalho a, gontijo cmf.	mol immunol	2019	10.1016/j.molimm.2018.12.013	pubmed	409	molecular variants of leishmania viannia braziliensis trigger distinct patterns of cytokines and chemokines expression in golden hamster	0	Cutaneous leishmaniasis (CL) mainly caused by Leishmania braziliensis is a chronic inflammatory disease widely spread in Brazil. Genetic variant strains of this parasite have been associated with atypical clinical manifestations of CL in an endemic area in Brazil. Furthermore, these strains have presented distinct biological behaviors in golden hamster, suggesting differential activation of the i…	exclude	exclude	excluede	exclude	exclude	exclued
joshua v, gupte md, bhagavandas m.	int j health geogr	2008	10.1186/1476-072x-7-40	pubmed	410	a bayesian approach to study the space time variation of leprosy in an endemic area of tamil nadu south india	Yes	BACKGROUND: In leprosy endemic areas, patients are usually spatially clustered and not randomly distributed. Classical statistical techniques fail to address the problem of spatial clustering in the regression model. Bayesian method is one which allows itself to incorporate spatial dependence in the model. However little is explored in the field of leprosy. The Bayesian approach may improve our u…	exclude	exclude	excluede	exclude	exclude	exclued
fendri ah, beldjoudi w, ahraou s, djaballah m.	bull soc pathol exot	2012	10.1007/s13149-011-0203-z	pubmed	411	leishmaniasis in constantine algeria review of five years 2006 2010 at the university hospital	0	In Algeria, leishmaniasis evolves in an endemoepidemic way. A peak of 30,227 cases of alert was reached in 2005. Our retrospective study was conducted over a period of five years (2006 to 2010), during which we examined 352 skin samples and 892 marrow aspirate smears. The distribution of cutaneous leishmaniasis cases by age shows that all ages are affected with extremes of 10 months and 95 years.…	exclude	exclude	excluede	exclude	exclude	exclued
fischer d, thomas sm, beierkuhnlein c.	geospat health	2010	10.4081/gh.2010.187	pubmed	412	temperature derived potential for the establishment of phlebotomine sandflies and visceral leishmaniasis in germany	0	Climate change is expected to manifest in the shift of organisms to regions where they were not present in the past, potentially entailing previously unseen biological risks. However, studies evaluating these future trends are scarce. Here, an important group of vectors (sandflies) and the pathogen transmitted (Leishmania infantum complex) causing the infectious disease visceral leishmaniasis is …	exclude	exclude	excluede	exclude	exclude	exclued
singh s, raju k, jatekar d, dinesh n, paul ms, sobhia me.	microb pathog	2014	10.1016/j.micpath.2014.05.005	pubmed	413	leishmania donovani eukaryotic initiation factor 5a molecular characterization localization and homology modelling studies	0	Eukaryotic translation initiation factor 5A (eIF5A) is a small acidic protein highly conserved from archaea to mammals. eIF5A is the only protein which undergoes a unique lysine residue modification to hypusine. Hypusinylation is important for the function of eIF5A which is reported to be essential for cell viability. eIF5A promotes formation of the first peptide bond at the onset of protein synt…	exclude	exclude	excluede	exclude	exclude	exclued
tarnas mc, abbara a, desai an, parker dm.	plos negl trop dis	2024	10.1371/journal.pntd.0012549	pubmed	414	ecological study measuring the association between conflict environmental factors and annual global cutaneous and mucocutaneous leishmaniasis incidence 2005 2022	Yes	BACKGROUND: Cutaneous and mucocutaneous leishmaniasis (CL/ML) cause significant morbidity globally and are vulnerable to changes from environmental events and conflict. In this ecological study, we aim to measure the associations between annual CL/ML cases, conflict intensity, and environmental factors between 2005 and 2022 globally. METHODS: We pulled annual case data from the WHO for 52 nations…	exclude	exclude	excluede	exclude	exclude	exclued
gutierrez-torres jd.	parasitol res	2020	10.1007/s00436-019-06592-4	pubmed	415	temporal lagged relationship between a vegetation index and cutaneous leishmaniasis cases in colombia an analysis implementing a distributed lag nonlinear model	Yes	Cutaneous leishmaniasis is a neglected tropical disease with a strong environmental component. The aim of this research was to implement a distributed lag nonlinear model to explore the temporal lagged relationship between a vegetation index and cutaneous leishmaniasis cases. In this ecological study, a time series of weekly cases of cutaneous leishmaniasis reported between 2007 and 2016 in the f…	exclude	include	include	include	exclude	exclued	No spatial prediction
rajabi m, mansourian a, bazmani a.	geospat health	2012	10.4081/gh.2012.103	pubmed	416	susceptibility mapping of visceral leishmaniasis based on fuzzy modelling and group decision making methods	0	Visceral leishmaniasis (VL) is a vector-borne disease, highly influenced by environmental factors, which is an increasing public health problem in Iran, especially in the north-western part of the country. A geographical information system was used to extract data and map environmental variables for all villages in the districts of Kalaybar and Ahar in the province of East Azerbaijan. An attempt …	exclude	exclude	excluede	exclude	exclude	exclued
gillespie a, vanhoudt a, benedictus l, mcaloon cg, logan f, spaninks m, viora l.	j dairy sci	2024	10.3168/jds.2023-24108	pubmed	417	a survey of foot disinfection practices for control of bovine digital dermatitis evaluating solution depth footbath hygiene and the potential of footbaths as infection reservoirs for treponema species	0	Bovine digital dermatitis remains a widespread endemic disease of dairy cattle worldwide. Footbathing is commonly used as a control measure and has significant economic and environmental impacts. Few studies document footbathing practices on dairy farms or evaluate their suitability for achieving foot disinfection. This study describes footbathing practices on 32 farms observed in the United King…	exclude	exclude	excluede	exclude	exclude	exclued
lage ps, chavez-fumagalli ma, mesquita jt, mata lm, fernandes so, cardoso vn, soto m, tavares ca, leite jp, tempone ag, coelho ea.	parasitol res	2015	10.1007/s00436-015-4708-4	pubmed	418	antileishmanial activity and evaluation of the mechanism of action of strychnobiflavone flavonoid isolated from strychnos pseudoquina against leishmania infantum	0	The present study aimed to investigate the in vitro antileishmanial activity of strychnobiflavone flavonoid against Leishmania infantum, as well as its mechanism of action, and evaluate the ex vivo biodistribution profile of the flavonoid in naive BALB/c mice. The antileishmanial activity (IC50 value) of strychnobiflavone against stationary promastigote and amastigote-like stages of the parasites…	exclude	exclude	excluede	exclude	exclude	exclued
paciello o, wojcik s, gradoni l, oliva g, trapani f, iovane v, politano l, papparella s.	muscle nerve	2010	10.1002/mus.21502	pubmed	419	syrian hamster infected with leishmania infantum a new experimental model for inflammatory myopathies	0	Idiopathic inflammatory myopathies (IIMs) are inflammatory disorders of unknown origin. On the basis of clinical, histopathological, and immunological features, they can be differentiated into three major and distinct subsets: dermatomyositis; polymyositis; and inclusion-body myositis. Although a few animal models for IIM are currently available, they lack several characteristic aspects of IIMs. …	exclude	exclude	excluede	exclude	exclude	exclued
anwar o, bapat s, ahmed j, xie x, sun j, segets d.	nanoscale	2022	10.1039/d2nr02711a	pubmed	420	hansen parameter evaluation for the characterization of titania photocatalysts using particle size distributions and combinatorics	0	Titania photocatalysts have great potential as remediators of air pollution. Although various aspects of photocatalyst synthesis, adsorption and photoactivity have been investigated, a thorough understanding of the particle surface behavior has not yet been fully realized. In order to learn more about the principles behind the surface behavior, we investigate the Hansen solubility/similarity para…	exclude	exclude	excluede	exclude	exclude	exclued
parada ca, portaro f, marengo eb, klitzke cf, vicente ej, faria m, sant'anna oa, fernandes bl.	microb pathog	2011	10.1016/j.micpath.2011.06.001	pubmed	421	autolytic mycobacterium leprae hsp65 fragments may act as biological markers for autoimmune diseases	0	Investigating the proteolytic activity of the recombinant Mycobacterium leprae Heat Shock Protein of 65 kDa (rHsp65), chaperonin 2 (cpn2), we observed that it displays high instability. The fragmentation process starts at the C-terminus followed by progressive degradation of the N-terminus, which leads to a stable fragment comprising the middle region of the molecule. Urea was able to prevent aut…	exclude	exclude	excluede	exclude	exclude	exclued
khanal b, picado a, bhattarai nr, van der auwera g, das ml, ostyn b, davies cr, boelaert m, dujardin jc, rijal s.	parasitology	2010	10.1017/s0031182010000521	pubmed	422	spatial analysis of leishmania donovani exposure in humans and domestic animals in a recent kala azar focus in nepal	0	Visceral leishmaniasis (VL) is a major public health problem in the Indian subcontinent where the Leishmania donovani transmission cycle is described as anthroponotic. However, the role of animals (in particular domestic animals) in the persistence and expansion of VL is still a matter of debate. We combined Direct Agglutination Test (DAT) results in humans and domestic animals with Geographic In…	exclude	include	include	exclude	exclude	exclued
scientific working group on serious adverse events in loa loa endemic areas.	filaria j	2003	10.1186/1475-2883-2-s1-s2	pubmed	423	report of a scientific working group on serious adverse events following mectizan r treatment of onchocerciasis in loa loa endemic areas	0	The occurrence of Serious Adverse Experiences (SAEs) following Mectizan(R) treatment of onchocerciasis in Loa loa endemic areas has been increasingly reported over the past decade. These SAEs include a severely disabling, and potentially fatal, encephalopathy, which appears to correlate with a high load of L. loa microfilariae (> 30,000 mf/ml).Previous consultations organized by the Mectizan(R) D…	exclude	exclude	excluede	exclude	exclude	exclued
duarte-cunha m, marcelo da cunha g, souza-santos r.	bmc infect dis	2015	10.1186/s12879-015-0924-x	pubmed	424	geographical heterogeneity in the analysis of factors associated with leprosy in an endemic area of brazil are we eliminating the disease	Yes	BACKGROUND: The leprosy transmission chain is very complex and, in order to intervene in this transmission, more must be known about the factors linked to falling ill. There are doubts as to the influence of population size, population density and the disease's magnitude in detection rate trends. This paper aimed to identify factors associated with detection of leprosy in an endemic municipality …	exclude	exclude	excluede	exclude	exclude	exclued
picado a, das ml, kumar v, kesari s, dinesh ds, roy l, rijal s, das p, rowland m, sundar s, coosemans m, boelaert m, davies cr.	plos negl trop dis	2010	10.1371/journal.pntd.0000587	pubmed	425	effect of village wide use of long lasting insecticidal nets on visceral leishmaniasis vectors in india and nepal a cluster randomized trial	0	BACKGROUND: Visceral leishmaniasis (VL) control in the Indian subcontinent is currently based on case detection and treatment, and on vector control using indoor residual spraying (IRS). The use of long-lasting insecticidal nets (LN) has been postulated as an alternative or complement to IRS. Here we tested the impact of comprehensive distribution of LN on the density of Phlebotomus argentipes in…	exclude	exclude	excluede	exclude	exclude	exclued
lapa t, ximenes r, silva nn, souza w, albuquerque m, campozana g.	cad saude publica	2001	10.1590/s0102-311x2001000500016	pubmed	426	leprosy surveillance in olinda brazil using spatial analysis techniques	Yes	In the State of Pernambuco, Brazil, leprosy has been mainly an urban disease, with an uneven geographical distribution related at least partially to the way urban space has been occupied and transformed. Spatial analysis may thus become an important tool to establish an epidemiological surveillance system for leprosy. Homogeneous micro-areas were defined in the city of Olinda through the integrat…	exclude	exclude	excluede	exclude	exclude	exclued
alfonso jl, vich fa, vilata jj, de las aguas jt.	int j lepr other mycobact dis	2005	NA	pubmed	427	factors contributing to the decline of leprosy in spain in the second half of the twentieth century	0	BACKGROUND: Leprosy is a chronic infectious disease that is considered to be declining, though it still remains prevalent in many parts of the world. A study was made to explore the health and socioeconomic factors that most influenced the trend of the disease in a typical Mediterranean country. MATERIALS AND METHODS: An ecological study was conducted, investigating possible social, economic and …	exclude	exclude	excluede	exclude	exclude	exclued
lu c, ullah z, khan k, shah su, jamal m, khan nh.	heliyon	2024	10.1016/j.heliyon.2024.e29571	pubmed	428	environmental and socio demographic factors associated with cutaneous leishmaniasis in district khyber pakistan alarming spread of the disease to new foci	Yes	Cutaneous leishmaniasis (CL) is a sand fly-borne infection of significant public health concern in Pakistan (endemic for CL). This study aimed to scrutinize the environmental and socio-economic risk factors for CL in district Khyber (located on Pak-Afghan border), Pakistan. Clinically confirmed 2881 CL case records for (January-December) 2017 and 2020 were obtained from district hospital. In addi…	include	include	include	include	exclude	exclued	No spatial prediction
souza wv, barcellos cc, brito am, carvalho ms, cruz og, albuquerque mf, alves kr, lapa tm.	rev saude publica	2001	10.1590/s0034-89102001000500011	pubmed	429	empirical bayesian model applied to the spatial analysis of leprosy occurrence	Yes	OBJECTIVE: To analyze the spatial distribution of leprosy, identify areas of potential case underreporting or high transmission risk, and to assess the ecological association of leprosy distribution with multibacillary cases. METHODS: This study was carried out in 94 neighborhoods of Recife, Brazil. Data was obtained from the Ministry of Health's Disease Reporting System. An ecological approach w…	include	include	include	include	exclude	exclued	No spatial prediction
akinola ro, mazandu gk, mulder nj.	front genet	2016	10.3389/fgene.2016.00039	pubmed	430	a quantitative approach to analyzing genome reductive evolution using protein protein interaction networks a case study of mycobacterium leprae	0	The advance in high-throughput sequencing technologies has yielded complete genome sequences of several organisms, including complete bacterial genomes. The growing number of these available sequenced genomes has enabled analyses of their dynamics, as well as the molecular and evolutionary processes which these organisms are under. Comparative genomics of different bacterial genomes have highligh…	exclude	exclude	excluede	exclude	exclude	exclued
werneck gl, maguire jh.	cad saude publica	2002	10.1590/s0102-311x2002000300007	pubmed	431	spatial modeling using mixed models an ecologic study of visceral leishmaniasis in teresina piaui state brazil	0	Most ecologic studies use geographical areas as units of observation. Because data from areas close to one another tend to be more alike than those from distant areas, estimation of effect size and confidence intervals should consider spatial autocorrelation of measurements. In this report we demonstrate a method for modeling spatial autocorrelation within a mixed model framework, using data on e…	exclude	include	include	exclude	exclude	exclued
dikhit mr; vijayamahantesh; kumar a, amit a, dehury b, nathsharma yp, ansari my, ali v, topno rk, das v, pandey k, sahoo gc, bimal s, das p.	j cell biochem	2018	10.1002/jcb.26190	pubmed	432	mining the proteome of leishmania donovani for the development of novel mhc class i restricted epitope for the control of visceral leishmaniasis	0	Although, the precise host defence mechanism(s) is not completely understood, T cell-mediated immune responses is believed to play a pivotal role in controlling parasite infection. Here we target the stage dependent over expressed gene. Here, the consensus based computational approach was adopted for the screening of potential major histocompatibility complex class I restricted epitopes. Based on…	exclude	exclude	excluede	exclude	exclude	exclued
chaves lf.	ann trop med parasitol	2009	10.1179/136485909x398267	pubmed	433	climate and recruitment limitation of hosts the dynamics of american cutaneous leishmaniasis seen through semi mechanistic seasonal models	0	Diseases cycle as a response to endogenous and exogenous factors. For infectious diseases caused by vector-transmitted pathogens, the exogenous factors are commonly equated to climatic forces and the endogenous factors to the recruitment of new susceptible individuals. Mathematical models that explicitly (parametrically) consider both types of factor are, however, very rare. An approach is presen…	exclude	exclude	excluede	exclude	exclude	exclued
goncalves neto vs, barros filho ak, santos am, prazeres mp, bezerril ac, fonseca av, rebelo jm.	rev soc bras med trop	2013	10.1590/0037-8682-0056-2012	pubmed	434	an analysis of the spatiotemporal distribution of american cutaneous leishmaniasis in counties located along road and railway corridors in the state of maranhao brazil	Yes	INTRODUCTION: The incidence of American cutaneous leishmaniasis (ACL) is increasing in Latin America, especially in Brazil, where 256,587 cases were confirmed in the last decade. METHODS: This study used a Bayesian model to examine the spatial and temporal distribution of ACL cases between 2000 and 2009 in 61 counties of State of Maranhão located along the three main road and railway corridors. R…	exclude	include	include	exclude	exclude	exclued
kavur h, artun o.	j med entomol	2017	10.1093/jme/tjx102	pubmed	435	geographical information systems in determination of cutaneous leishmaniasis spatial risk level based on distribution of vector species in imamoglu province adana	Yes	The Imamoglu district located in the southeast of Adana province in Turkey is an endemic focus of cutaneous leishmaniasis (CL) owing to dominancy of Phlebotomus tobbi, which is a probable vector of Leishmania infantum. About 11.26% of CL cases reported each year are from Imamoglu, Adana, and between 2008 and 2015, 223 cases of CL were reported. Leishmania infantum, which may be transmitted by P. …	include	exclude	include	include	include	exclued
peacock cs, sanjeevi cb, shaw ma, collins a, campbell rd, march r, silveira f, costa j, coste ch, nascimento md, siddiqui r, shaw jj, blackwell jm.	genes immun	2002	10.1038/sj.gene.6363852	pubmed	436	genetic analysis of multicase families of visceral leishmaniasis in northeastern brazil no major role for class ii or class iii regions of hla	0	Familial aggregation, high relative risk to siblings, and segregation analysis, suggest genetic control of visceral leishmaniasis in Brazil. Class II gene effects in mice, and high circulating tumour necrosis factor alpha in humans, provide reasons to target HLA. Fifteen polymorphic markers across 1.03 Mb (DQB1 to TNFa) were genotyped (87 multicase families; 638 individuals). Model-based parametr…	exclude	exclude	excluede	exclude	exclude	exclued
bhattacharjee, anindita abagchi, arka asarkar, solanki abawali, sriparna abhattacharya, arijit b,biswas, arunima a,	life sciences	2024	10.1016/j.lfs.2024.122844	ovid	437	repurposing approved protein kinase inhibitors as potent anti leishmanials targeting leishmania map kinases	0	Aims: Leishmaniasis, caused by the protozoan parasite poses a significant health burden globally. With a very few specific drugs, increased drug resistance it is important to look for drug repurposing along with the identification of pre-clinical candidates against visceral leishmaniasis. This study aims to identify potential drug candidates against visceral leishmaniasis by targeting leishmanial…	exclude	exclude	excluede	exclude	exclude	exclued
soares, bruno araujo a,b,teixeira, kadima nayara c,de santana, juliana ferreira a,bde assis, bianca luiza melo czocatelli-ribeiro, cristiane a,dscandelari, joao paulo stanke athomaz-soccol, vanete bmachado-de-avila, ricardo andrez d,ealvarenga, larissa magalhaes a,b,dde moura, juliana a,b,d,	molecular immunology	2021	10.1016/j.molimm.2021.07.021	ovid	438	epitope mapping from mycobacterium leprae proteins convergent data from in silico and in vitro approaches for serodiagnosis of leprosy	0	Highlights:, * Epitopes of M. leprae proteins were accessed by in silico and in vitro approaches., * Synthetic epitopes of Ag85B and ML2055 detected antibodies from leprosy patients., * Immunodominant epitopes are exposed on modelled 3D structure., * Linear epitopes targeted by anti-M. leprae antibodies can be used as diagnostic tools., * Immunoinformatics prediction corroborates in vitro analysi…	exclude	exclude	excluede	exclude	exclude	exclued
dehghani, mousamoradi, hosseinsoffianian, alireza	international archives of health sciences	2021	10.4103/iahs.iahs_96_21	ovid	439	interactive effects of climatic changes and environmental factors on distribution of cutaneous leishmaniasis in kashan city central iran from 2007 to 2019	0	Aims: Climate change and environmental factors are two factors affecting the ecosystem and life cycle of vector insects. In this study, the effects of climatic elements and environmental factors on cutaneous leishmaniasis in Kashan were studied., Materials and Methods: This study has adopted an analytical-descriptive method. Climatic data were compared with 3949 cases of cutaneous leishmaniasis f…	exclude	exclude	excluede	exclude	exclude	exclued
galvao, juliana g asantos, raquel l asilva, audrey rst bsantos, jeferson s acosta, amanda mb achandasana, hardik candrade-neto, valter v dtorres-santos, eduardo caio dlira, ana amelia m adolabella, silvio bscher, ricardo bkima, peter e ederendorf, hartmut cnunes, rogeria s a,	european journal of pharmaceutical sciences	2020	10.1016/j.ejps.2020.105335	ovid	440	carvacrol loaded nanostructured lipid carriers as a promising parenteral formulation for leishmaniasis treatment	0	Leishmaniasis are a group of neglected infectious diseases caused by protozoa of the genus Leishmania with distinct presentations. The available leishmaniasis treatment options are either expensive and/or; cause adverse effects and some are ineffective for resistant Leishmania strains. Therefore, molecules derived from natural products as the monoterpene carvacrol, have attracted interest as prom…	exclude	exclude	excluede	exclude	exclude	exclued
parizi, maryam hakimi sharifi, iraj ,farajzadeh, saeedeh pardakhty, abbas parizi, mohammad hossein daie sharifi, hamid keyhani, ali reza mostafavi, mahshid bamorovat, mehdi khosravi, ahmad ghaffari, daryoush	asian pacific journal of tropical medicine	2019	10.4103/1995-7645.262566	ovid	441	tioxolone niosomes exert antileishmanial effects on leishmania tropica by promoting promastigote apoptosis and immunomodulation	0	Objective: To explore the antileishmanial effect of tioxolone and its niosomal form against Leishmania tropica., Methods: Tioxolone niosomes were prepared by the hydration method and were evaluated for morphology, size, release study, and encapsulation efficiency. The cytotoxicity of tioxolone and its niosomal form was measured by MTT assay, leishmanicidal activity against promastigote and amasti…	exclude	exclude	excluede	exclude	exclude	exclued
shiravand, babak hanafi-bojd, ahmad ali ,tafti, abbas ali dehghani ,abai, mohammad reza almodarresi, ali mirzaei, masoud	asian pacific journal of tropical medicine	2019	10.4103/1995-7645.259241	ovid	442	climate change and potential distribution of zoonotic cutaneous leishmaniasis in central iran horizon 2030 and 2050	Yes	Objective: To investigate and predict the effects of climate change on the potential distribution of the main vector and reservoir hosts of the disease in Yazd province in the future., Methods: Distribution data for vector and reservoir hosts of zoonotic cutaneous leishmaniasis in Yazd province were obtained from earlier studies conducted in the area. MaxEnt ecological niche modeling was used to …	exclude	exclude	excluede	exclude	exclude	exclued
bulstra, c ,butlin, c r alam, k blok, d bowers, b roy, j c nicholls, ple rutte, e ,de vlas, s richardus, j h	transactions of the royal society of tropical medicine & hygiene	2019	NA	ovid	443	identification of high risk areas of leprosy in northwest bangladesh a geospatial modelling and ecological study 184 abstract	0	NA	exclude	exclude	excluede	exclude	exclude	exclued
halder, sumit t ,#dhorajiwala, tehseen m ,#samant, lalit r ,	the international journal of mycobacteriology	2019	10.4103/ijmy.ijmy_123_19	ovid	444	multiple docking analysis and in silico absorption distribution metabolism excretion and toxicity screening of anti leprosy phytochemicals and dapsone against dihydropteroate synthase of mycobacterium leprae	0	Background: Leprosy is a neglected tropical disease affecting millions of people. The current treatment against leprosy includes various antibacterial drugs of which dapsone is known to bind to dihydropteroate synthase of Mycobacterium leprae. Dapsone is an expensive antibacterial drug with many side effects. A natural alternative for dapsone having less to no side effects and cheaper in producti…	exclude	exclude	excluede	exclude	exclude	exclued
rezaianzadeh, abbas zare, marjan ,tabatabaee, hamidreza ,ali-akbarpour, mohsen faramarzi, hossain ebrahimi, mostafa	asian pacific journal of tropical biomedicine	2018	10.4103/2221-1691.244138	ovid	445	does prospective permutation scan statistics work well with cutaneous leishmaniais as a high frequency or malaria as a low frequency infection in fars province iran miscellaneous	0	Objective: To determine whether permutation scan statistics was more efficient in finding prospective spatial-temporal outbreaks for cutaneous leishmaniasis (CL) or for malaria in Fars province, Iran in 2016., Methods: Using time-series data including 29 177 CL cases recorded during 2010-2015 and 357 malaria cases recorded during 2010-2015, CL and malaria cases were predicted in 2016. Predicted c…	exclude	exclude	excluede	exclude	exclude	exclued
moradi-asl, eslam ,rassi, yavar ,adham, davoud hanafi-bojd, ahmad ali ,saghafipour, abedin rafizadeh, sayena	asian pacific journal of tropical biomedicine	2018	10.4103/2221-1691.242290	ovid	446	spatial distribution of sand flies diptera psychodidae larroussius group the vectors of visceral leishmaniasis in northwest of iran miscellaneous	0	Objective: To determine spatial distribution of sand flies (Diptera: Psychodidae; Larroussius group), the vectors of visceral leishmaniasis in Ardabil province, Northwest of Iran., Methods: Sand flies were collected using sticky traps from the 30 selected points in Ardabil province, during May-November 2017. The MaxEnt model in GIS software was used for modeling., Results: A total of 2 794 specim…	exclude	exclude	excluede	exclude	exclude	exclued
chen, fan-chengyu, bao-qingshi, ji-feiao, rong-guangzhang, xuli, de-jianqian, zhi	journal of clinical rehabilitative tissue engineering research	2018	10.3969/j.issn.2095-4344.0793	ovid	447	three dimensional finite element analysis on the novel absorbable screw and traditional screw for fixing lange hansen type 1 medial malleolus fracture	0	BACKGROUND: Poly L-lactic acid, as a novel biological material, has been used in the field of orthopedics with good histocompatibility. Poly L-lactic acid can be absorbed by tissue, without secondary surgery, and do not react with the surrounding tissue. The elastic modulus of the absorbable material is close to the bone, which is more beneficial to the healing of the fracture. However, biomechan…	exclude	exclude	excluede	exclude	exclude	exclued
pech-may, aperaza-herrera, gmoo-llanes, d aescobedo-ortegon, jberzunza-cruz, mbecker-fauser, imontes de oca-aguilar, a crebollar-tellez, e a	medical & veterinary entomology	2016	10.1111/mve.12169	ovid	448	assessing the importance of four sandfly species diptera psychodidae as vectors of leishmania mexicana in campeche mexico	0	: Localized cutaneous leishmaniasis represents a public health problem in many areas of Mexico, especially in the Yucatan Peninsula. An understanding of vector ecology and bionomics is of great importance in evaluations of the transmission dynamics of Leishmania parasites. A field study was conducted in the county of Calakmul, state of Campeche, during the period from November 2006 to March 2007.…	exclude	exclude	excluede	exclude	exclude	exclued
ghatee, mohammad amin sharifi, iraj ,haghdoost, ali akbar kanannejad, zahra taabody, zahra hatam, gholamreza abdollahipanah, abbas	journal of vector borne diseases	2013	NA	ovid	449	spatial correlations of population and ecological factors with distribution of visceral leishmaniasis cases in southwestern iran	0	Background & objectives: Leishmaniasis as a dynamic disease may be markedly influenced by demographic and ecological factors. A geospatial information system study was developed to determine the distribution of visceral leishmaniasis (VL) cases in relation to population, climatic and environmental factors in Fars province, southwest of Iran., Methods: The dwelling addresses of 217 VL patients wer…	exclude	exclude	excluede	exclude	exclude	exclued
quintana, m salomon, o guerra, r lizarralde de grosso, m fuenzalida, a	medical & veterinary entomology	2013	10.1111/j.1365-2915.2012.01033.x	ovid	450	phlebotominae of epidemiological importance in cutaneous leishmaniasis in northwestern argentina risk maps and ecological niche models	Yes	: In Argentina, 58.2% out of the 8126 Cutaneous Leishmaniasis (CL) incident cases accumulated from 1954 to 2006 were reported in the provinces of Salta and Jujuy. The aim of this study was to develop an exploratory risk map and a potential distribution map of the vector, in order to offer recommendations for CL prevention. A total of 12 079 Phlebotominae (Diptera: Psychodidae) belonging to the sp…	exclude	exclude	excluede	exclude	exclude	exclued
mahamdallie, shazia s ready, paul d	evolutionary applications	2012	10.1111/j.1752-4571.2011.00226.x	ovid	451	no recent adaptive selection on the apyrase of mediterranean phlebotomus implications for using salivary peptides to vaccinate against canine leishmaniasis	0	: Vaccine development is informed by a knowledge of genetic variation among antigen alleles, especially the distribution of positive and balancing selection in populations and species. A combined approach using population genetic and phylogenetic methods to detect selective signatures can therefore be informative for identifying vaccine candidates. Parasitic Leishmania species cause the disease l…	exclude	exclude	excluede	exclude	exclude	exclued
fischer, m rlorenz, bjonuleit, hbecker, cvon stebut-borschitz, e	experimental dermatology	2011	NA	ovid	452	a pbmc transfer model to analyze human cutaneous leishmaniasis suitability analysis of various immunodeficient mice p175 abstract	0	NA	exclude	exclude	excluede	exclude	exclude	exclued
pion, s d s clarke, p filipe, j a n kamgno, j gardon, j ,basanez, m-g boussinesq, m ,	parasitology	2006	NA	ovid	453	co infection with onchocerca volvulus and loa loa microfilariae in central cameroon are these two species interacting	0	SUMMARY: Ivermectin treatment may induce severe adverse reactions in some individuals heavily infected with Loa loa. This hampers the implementation of mass ivermectin treatment against onchocerciasis in areas where Onchocerca volvulus and L. loa are co-endemic. In order to identify factors, including co-infections, which may explain the presence of high L. loa microfilaraemia in some individuals…	exclude	exclude	excluede	exclude	exclude	exclued
locksley, richard mpingel, sabinelacy, deewakil, adil ebix, markfowell, deborah j	journal of infectious diseases	1999	10.1086/513843	ovid	454	susceptibility to infectious diseases leishmania as a paradigm	0	: The diverse response of individuals within populations to infectious pathogens remains poorly understood, although genetic determinants undoubtedly contribute in substantial ways to the outcome of infection. In a mouse model of infection with the intramacrophage protozoan Leishmania major, susceptibility correlates both with aberrant helper T cell differentiation biased towards the production o…	exclude	exclude	excluede	exclude	exclude	exclued
zuccotto, fabio amartin, andrew cr blaskowski, roman a b,cthornton, janet m b,cgilbert, ian h a,	journal of computer-aided molecular design	1997	NA	ovid	455	dihydrofolate reductase a potential drug target in trypanosomes and leishmania	0	Summary: Dihydrofolate reductase has successfully been used as a drug target in the area of anti-cancer, anti-bacterial and anti-malarial chemotherapy. Little has been done to evaluate it as a drug target for treatment of the trypanosomiases and leishmaniasis. A crystal structure of Leishmania major dihydrofolate reductase has been published. In this paper, we describe the modelling of Trypanosom…	exclude	exclude	excluede	exclude	exclude	exclued
onwujekwe, o e shu, e n nwagbo, d akpala, c o okonkwo, p o	tropical medicine & international health	1999	NA	ovid	456	willingness to pay for community based ivermectin distribution a study of three onchocerciasis endemic communities in nigeria	0	OBJECTIVE: To determine the willingness to pay (WTP) for local ivermectin distribution in a community financing framework., METHOD: Contingent valuation in three communities in Nigeria, using randomly selected household heads. WTP was elicited using a bidding game, and for collecting information on the households' socio-economic status, level of knowledge, priority ranking and perception of risk …	exclude	exclude	excluede	exclude	exclude	exclued
leite, virginia h r croft, simon l	international journal of experimental pathology	1996	NA	ovid	457	hepatic extracellular matrix in balb c mice infected with leishmania donovani	0	The development of the extracellular matrix (ECM) in the liver of the BALB/c mouse infected with Leishmania donovani was observed by histology, immunocytochemistry and electron microscopy at 1, 2, 4, 8, 14 and 20 weeks after infection. Collagen III and proteoglycan were detected in granulomas and in the portal spaces from 4 to 20 weeks after infection. Laminin was not detected in granulomas but w…	exclude	exclude	excluede	exclude	exclude	exclued
lechat, michel f shrager, daniel i declercq, etienne bertrand, francoise blattner, william a [s]blumberg, baruch s	journal of acquired immune deficiency syndromes & human retrovirology	1997	NA	ovid	458	decreased survival of htlv i carriers in leprosy patients from the democratic republic of the congo a historical prospective study miscellaneous	0	Summary: In this historical prospective study using sera stored for 22 years, we investigated the effect of HTLV-I infection on survival in a population of leprosy patients in the Democratic Republic of the Congo (formerly Zaire). We also determined the distribution of HTLV-I by subpopulation, age, and gender. Stored sera taken from a population of leprosy patients and controls in 1969 were teste…	exclude	exclude	excluede	exclude	exclude	exclued
petrich, arojas, pschulze, jloddenkemper, cgiacani, lschneider, thertel, mkikhney, jmoter, a	international journal of medical microbiology	2024	NA	ovid	459	fluorescence in situ hybridization for the identification of treponema pallidum in tissue sections	0	Syphilis is often called the great imitator because of its frequent atypical clinical manifestations that make the disease difficult to recognize. Because Treponema pallidum subsp. pallidum, the infectious agent of syphilis, is yet uncultivated in vitro, diagnosis is usually made using serology; however, in cases where serology is inconclusive or in patients with immunosuppression where these tes…	exclude	exclude	excluede	exclude	exclude	exclued
dos reis, erica santospaz, wandklebson silvaramos, rosalia elen santosribeiro, caique jordan nunesbiano, laiza santosbezerra-santos, marciode oliveira, camila indianilipscomb, michael wheelerde moura, tatiana rodrigues	plos neglected tropical diseases	2024	e0012668	ovid	460	spatial and temporal modeling of the global burden of cutaneous leishmaniasis in brazil a 21 year ecological study	0	Background: Cutaneous Leishmaniasis (CL) is a neglected tropical disease endemic in Brazil. Morbidity and disabilities caused by CL lesions require an analysis of a Global Burden of Disease (GBD), which would help discern the impact on the Brazilian population. Herein, we assess the burden of CL and its spatial and temporal patterns in Brazil between 2001 and 2021. Methodology/Principal findings:…	exclude	include	include	exclude	exclude	exclued
masete, ivansimpson, hopematwale, gabrielmutebi, francisthielecke, marlenenuwaha, fredmukone, georgederibe, kebededavey, gail	transactions of the royal society of tropical medicine and hygiene	2024	NA	ovid	461	podoconiosis in uganda prevalence geographical distribution and risk factors	0	Background: Podoconiosis is a neglected debilitating yet preventable disease. Despite its public health significance, podoconiosis is often misdiagnosed and confused with lymphatic filariasis. No appropriate diagnostic tests exist, contributing to underestimation and the absence of control interventions. Methods: A population-based cross-sectional survey was conducted in seven districts with susp…	exclude	exclude	excluede	exclude	exclude	exclued
berriatua, eduardoperez-cutillas, pedrogonzalez vidal, aurorabriet, olivier j t	parasites and vectors	2024	404	ovid	462	the spatial relationship between leishmaniases and sand flies in europe and neighboring countries	0	Background: Leishmania infantum is endemic in Europe (and elsewhere) while L. donovani s.s., L. tropica and L. major are not but are present in neighboring countries in North Africa, the Middle East, (the Asian part of) Turkey and the Southern Caucasus. Lists of sand fly vector species in the scientific literature vary with the criteria for vector incrimination, and criteria vary because, for som…	exclude	include	include	exclude	exclude	exclued
aikpon, rockgbenou, tanialokossou, antoine salomontodo, emmanueldossou, murielleadjottin, brunoganglo, jean cossi	international journal of mosquito research	2024	NA	ovid	463	spatial distribution and ecological niche modelling of lymphatic filariasis wuchereria bancrofti cobbold 1877 in the context of climate and global change benin west africa	0	Lymphatic filariasis is an endemic parasitic disease transmitted to humans by mosquitoes and constitutes a public health problem in Benin. In 2000, the prevalence of infection covered 50 municipalities across the country, with the highest prevalence observed in the southern and central departments of the country. In order to contribute to the sanitary protection of the human populations of Benin,…	exclude	exclude	excluede	exclude	exclude	exclued
asgedom, akeza awealomdebesay, micheale hagosugwu, chigozie louisa jwoldegerima, woldegebriel assefa	bmc infectious diseases	2024	1148	ovid	464	detecting spatial clusters of human scabies in tigray ethiopia from 2018 to 2023	0	Background: Scabies is one of public health concerns among communicable disease in Ethiopia, especially among disadvantaged and the poor. This current study aims to detect the spatiotemporal patterns of scabies in Tigray from 2018 to 2023 using scabies data aggregated at the zonal level. The study also examined the persistent patterns in the spatial variation of scabies incidence across the admin…	exclude	exclude	excluede	exclude	exclude	exclued
barroso, pzanet, sferroglio, e	research in veterinary science	2024	105288	ovid	465	meteorological demographic and environmental risk factors for leishmania infantum in wildlife	0	Leishmania infantum is an important and neglected vector-borne zoonotic protozoa endemic in the Mediterranean basin. Several wild and domestic mammals can contribute to maintaining its circulation but their importance as effective reservoirs is still under discussion and varies depending on local ecological communities. By combining environmental, climatic, and individual information, this study …	exclude	exclude	excluede	exclude	exclude	exclued
zhao, ying-zejiang, dongding, fang-yuhao, meng-mengwang, qianchen, shuaixie, xiao-lanzheng, can-junma, tian	international journal of environmental research and public health	2024	9535	ovid	466	recurrence and driving factors of visceral leishmaniasis in central china	0	Visceral leishmaniasis (VL) is an important vector-borne zoonosis caused by Leishmania spp. that has been spreading in China. It has been posing a significant risk to public health in central China due to its recurrence in recent decades. Yet, the spatiotemporal patterns and the driving factors of VL in central China remain unclear at present. The purpose of this study was to analyse spatiotempor…	exclude	exclude	excluede	exclude	exclude	exclued
navi, zahrasalahi-moghaddam, abdolrezahabibi-nokhandan, majidmohebali, mehdihajjaran, homafuentes, marius v	acta parasitologica	2024	NA	ovid	467	a geomedical survey is there an association between climatic conditions and leishmania species distribution in iran during the years 1999 2021	Yes	Purpose: Iran is among the high-risk leishmaniasis regions in the world. WHO recommends the use of GIS as an ideal tool for healthcare authorities to predict the evolution of a disease, delimit the risk of outbreaks and identify critical areas. The aim of this research is to find the association between the main species of Leishmania (L. major, L. tropica, L. infantum) dispersion and climatic var…	include	include	include	include	include	include
bruhn, fabio raphael pascotiwerneck, guilherme loureirobarbosa, david soeirocamara, daniel cardoso portelasimoes, taynana cesarbuzanovsky, lia puppimduarte, anna gabryela sousade melo, saulo nascimentocardoso, diogo tavaresdonato, lucas edelmaia-elkhoury, ana nilce silveirabelo, vinicius silva	zoonoses and public health	2024	NA	ovid	468	spatio temporal dynamics of visceral leishmaniasis in brazil a nonlinear regression analysis	0	Aims: This study describes the spatio-temporal dynamics of new visceral leishmaniasis (VL) cases notified in Brazil between 2001 and 2020. Methods and Results: Data on the occurrence of the disease were obtained by means of the Notifiable Diseases Information System of the Brazilian Ministry of Health. Joinpoint, temporal generalized additive models and conditional autoregressive (CAR) models wer…	exclude	exclude	include	exclude	exclude	exclued
wu, xu-binwen, xiao-huisong, shu-xuanzhao, chenxishao, zhong-junliu, kunfu, ting	zoonoses	2024	17	ovid	469	global distribution and prediction of transmission risk of visceral leishmaniasis	0	Backgrounds: Visceral leishmaniasis (VL) is a vector-borne disease posing increasing public health concerns. Although efforts to eliminate VL are underway, its global risk distribution remains unclear, because of changes in transmission risk. Methods: Worldwide province-level data on VL incidence were obtained from multiple sources. We analyzed the global evolution features of VL and estimated it…	exclude	exclude	excluede	exclude	exclude	exclued
davis, emma lcrump, ron emedley, graham fsolomon, anthony wpemmaraju, venkata ranganadha raohollingsworth, t deirdre	philosophical transactions of the royal society b. biological sciences	2024	20220408	ovid	470	a modelling analysis of a new multi stage pathway for classifying achievement of public health milestones for leprosy theme issue challenges and opportunities in the fight against neglected tropical diseases a decade from the london declaration on ntds	0	Several countries have come close to eliminating leprosy, but leprosy cases continue to be detected at low levels. Due to the long, highly variable delay from infection to detection, the relationship between observed cases and transmission is uncertain. The World Health Organization's new technical guidance provides a path for countries to reach elimination. We use a simple probabilistic model to…	exclude	exclude	excluede	exclude	exclude	exclued
holakouie-naieni, kmostafavi, eboloorani, a dmohebali, mpakzad, r	acta tropica	2024	NA	ovid	471	spatial modeling of cutaneous leishmaniasis in iran from 1983 to 2013	Yes	Introduction: Cutaneous Leshmaniasis (CL), a parasitic skin infection caused by Leishmania species, is endemic in some regions of Iran. In this study, the effect of location on the incidence and distribution of CL in Iran was studied. Methods: We collected datas including the number of Cutaneous Leishmaniasis cases and populations at-risk of disease in Iran's different provinces reported by the I…	exclude	include	include	include	exclude	exclued	No spatial prediction
holakouie-naieni, kmostafavi, eboloorani, a dmohebali, mpakzad, r	acta tropica	2024	NA	ovid	472	reprint of spatial modeling of cutaneous leishmaniasis in iran from 1983 to 2013 special issue the fate of neglected zoonotic diseases	0	Introduction: Cutaneous Leshmaniasis (CL), a parasitic skin infection caused by Leishmania species, is endemic in some regions of Iran. In this study, the effect of location on the incidence and distribution of CL in Iran was studied. Methods: We collected datas including the number of Cutaneous Leishmaniasis cases and populations at-risk of disease in Iran's different provinces reported by the I…	exclude	include	excluede	exclude	exclude	exclued
barrett, carriechiphwanya, johnmkwanda, squarematipula, dorothy endhlovu, paulchaponda, limbikaniturner, joseph dgiorgi, emanuelebetts, hannahmartindale, sarahtaylor, mark jread, jonathan mkelly-hope, louise a	plos neglected tropical diseases	2024	e0012056	ovid	473	the national distribution of lymphatic filariasis cases in malawi using patient mapping and geostatistical modelling	Yes	Background: In 2020 the World Health Organization (WHO) declared that Malawi had successfully eliminated lymphatic filariasis (LF) as a public health problem. Understanding clinical case distributions at a national and sub-national level is important, so essential care packages can be provided to individuals living with LF symptoms. This study aimed to develop a national database and map of LF cl…	include	include	include	include	include	include
kukkaro, petravedithi, sundeep chaitanyablok, david jvan brakel, wim hgeluk, annemiekesrikantam, aparnascollard, davidadams, linda bduck, mathiasanand, suniltucker, andiecruz, israelpemmaraju, v r rdagne, daniel argawasiedu, kingsleyhanna, christopher	bulletin of the world health organization	2024	NA	ovid	474	target product profiles leprosy diagnostics	0	The World Health Organization (WHO) aims to reduce new leprosy cases by 70% by 2030, necessitating advancements in leprosy diagnostics. Here we discuss the development of two WHO's target product profiles for such diagnostics. These profiles define criteria for product use, design, performance, configuration and distribution, with a focus on accessibility and affordability. The first target produ…	exclude	exclude	excluede	exclude	exclude	exclued
matharu, abneel kouma, paulnjoroge, margaret mamugune, billy lhyuga, ayakomutebi, franciskrucken, jurgenfeldmeier, hermannelson, lynnefillinger, ulrike	plos neglected tropical diseases	2024	e0011601	ovid	475	identification of tungiasis infection hotspots with a low cost high throughput method for extracting tunga penetrans siphonaptera off host stages from soil samples an observational study	0	Background: The sand flea, Tunga penetrans, is the cause of a severely neglected parasitic skin disease (tungiasis) in the tropics and has received little attention from entomologists to understand its transmission ecology. Like all fleas, T. penetrans has environmental off-host stages presenting a constant source of reinfection. We adapted the Berlese-Tullgren funnel method using heat from light…	exclude	exclude	excluede	exclude	exclude	exclued
thomaz-soccol, vanetegoncalves, andre luizbaggio, rafael antunesbisetto jr, alceucelestino, adaohospinal-santiani, manuelde souza, andremichaliszyn, mario sergioborges, marcelo eduardopiechnik, claudio adriano	one health	2024	100581	ovid	476	one piece of the puzzle modeling vector presence and environment reveals seasonality distribution and prevalence of sandflies and leishmania in an expansion area	0	The recent geographic spread of Leishmania infantum along the borders of Argentina, Brazil and Paraguay has been highlighted. In our previous study, Lutzomyia longipalpis was found in 55 of 123 patches surveyed, and in some patches, sandflies were found at higher densities, forming hotspots. Based on the One Health approach, we investigated the seasonality of the vector, the presence of parasite …	exclude	include	include	exclude	exclude	exclued
yu, da-weili, fanhe, ai-weifang, yuhou, yan-dongzhu, ya-dong	chinese journal of endemiology	2024	NA	ovid	477	predicting the transmission risk of visceral leishmaniasis in gansu province based on an ecological niche model chinese	0	Objective: To analyze and predict the transmission risk of visceral leishmaniasis in Gansu Province based on an ecological niche model, providing a basis for the development of precise prevention and control measures and epidemic surveillance. Methods: The information of reported cases of visceral leishmaniasis in Gansu Province from 2015 to 2021 were collected from the National Infectious Diseas…	exclude	exclude	excluede	exclude	exclude	exclued
johnson, olatunjigiorgi, emanuelefronterre, claudioamoah, benjaminatsame, julienneella, sylvie ntsamebiamonte, marcoogoussan, kisitohundley, leegass, katherinediggle, peter j	plos neglected tropical diseases	2024	e0010189	ovid	478	geostatistical modelling enables efficient safety assessment for mass drug administration with ivermectin in loa loa endemic areas through a combined antibody and loascope testing strategy for elimination of onchocerciasis	0	The elimination of onchocerciasis through community-based Mass Drug Administration (MDA) of ivermectin (Mectizan) is hampered by co-endemicity of Loa loa, as individuals who are highly co-infected with Loa loa parasites can suffer serious and occasionally fatal neurological reactions from the drug. The test-and-not-treat strategy of testing all individuals participating in MDA has some operationa…	exclude	exclude	excluede	exclude	exclude	exclued
de almeida, thayany magalhaesromero neto, irineuconsalter, rangelbrum, fernanda thiesenrojas, elias alfredo gudinoda costa-ribeiro, magda clara vieira	acta tropica	2024	106335	ovid	479	predictive modeling of sand fly distribution incriminated in the transmission of leishmania viannia braziliensis and the incidence of cutaneous leishmaniasis in the state of parana brazil	0	Southern Brazil concentrates a considerable number of cases of cutaneous leishmaniasis reported since 1980, and Parana is the state that most records CL cases in the region. The main sand fly species incriminated as vectors of Leishmania (Viannia) braziliensis (Vianna,1911) are Migonemyia (Migonemyia) migonei (Franca, 1920), Nyssomyia (Nyssomyia) neivai (Pinto, 1926) and Nyssomyia (Nyssomyia) whi…	exclude	exclude	excluede	exclude	exclude	exclued
kassem, h asiri, jkamal, h awilson, m l	acta tropica	2024	NA	ovid	480	environmental factors underlying spatial patterns of sand flies diptera psychodidae associated with leishmaniasis in southern sinai egypt	0	Although Leishmania major is endemic in parts of the Sinai of Egypt, the ecology and distribution of Leishmania sand fly vectors in southern Sinai has not been well characterized. Accordingly, additional sand fly samples were obtained at 41 sites in the southern Sinai region during 1996-1997, and analyzed to improve the characterization of risk of sand fly-borne pathogens. Using a Geographic Info…	exclude	exclude	excluede	exclude	exclude	exclued
palatnik-de-sousa, c bday, m j	parasites and vectors	2024	NA	ovid	481	one health the global challenge of epidemic and endemic leishmaniasis	0	'One Health' proposes the unification of medical and veterinary sciences with the establishment of collaborative ventures in clinical care, surveillance and control of cross-species disease, education, and research into disease pathogenesis, diagnosis, therapy and vaccination. The concept encompasses the human population, domestic animals and wildlife, and the impact that environmental changes ('…	exclude	exclude	excluede	exclude	exclude	exclued
brandao filho, s pdonalisio, m rsilva, f j davalenca, h fcosta, p lshaw, j jpeterson, a t	journal of vector ecology	2024	NA	ovid	482	spatial and temporal patterns of occurrence of lutzomyia sand fly species in an endemic area for cutaneous leishmaniasis in the atlantic forest region of northeast brazil	0	Sand fly populations of different ecological niches in the Amaraji endemic American Cutaneous Leishmaniasis (ACL) focus of the Pernambuco Atlantic Forest region of northeastern Brazil were monitored spatiotemporally. Lutzomyia whitmani was dominant in all niches but occurred in smaller numbers in forested locations. L. whitmani was significantly less seasonal than the other species, being present…	exclude	exclude	excluede	exclude	exclude	exclued
avila-jimenez, juliandavid gutierrez, juanaltamiranda-saavedra, mariano	acta tropica	2024	107060	ovid	483	the effect of el nino and la nina episodes on the existing niche and potential distribution of vector and host species of american cutaneous leishmaniasis	Yes	Leishmaniasis is a zoonotic disease transmitted to humans by a protozoan parasite through sandfly vectors and multiple vertebrate hosts. The Pan American Health Organization reported a declining trend in cases, with Brazil, Colombia, Peru, Nicaragua, and Bolivia having the most cases in 2020. There are still knowledge gaps in transmission and the parasite-host relationship. Ecological niche model…	include	exclude	include	include	exclude	exclued	not human cases
manteca-acosta, marianacueto, gerardo rubenpoullain, matiassantini, maria soledadsalomon, oscar daniel	journal of medical entomology	2023	NA	ovid	484	population dynamics of nyssomyia whitmani diptera psychodidae in domestic and peridomestic environments in northeast argentina a tegumentary leishmaniasis outbreak area	0	In the present study, the temporal dynamics of the main vector of Leishmania braziliensis, Nyssomyia whitmani, was measured by monthly captures of phlebotominae sandflies during 5 consecutive years (from 2011 to 2016) in the Paranaense region of South America. The captures were performed in environments where the human-vector contact risk is high: domiciliary and peridomiciliary environments in a…	exclude	exclude	excluede	exclude	exclude	exclued
elson, lynnekamau, christopherkoech, sammymuthama, christophergachomba, georgesinoti, erastuschondo, elwynmburu, eliudwakio, miriamlore, jimmymaia, martaadetifa, ifedayoorindi, benedictbejon, phillipfillinger, ulrike	infectious diseases of poverty	2023	NA	ovid	485	national prevalence and risk factors for tungiasis in kenya	Yes	Background: Tungiasis is a highly neglected tropical skin disease caused by the sand flea, Tunga penetrans, the female of which burrows into the skin, causing pain and itching. The disease occurs throughout South America and sub-Saharan Africa but there are few systematic data on national disease burdens. The tungiasis research community is keen to develop survey methods to fill this gap. Here we…	exclude	exclude	excluede	exclude	exclude	exclued
eneanya, obiora areimer, lisa jfischer, peter uweil, gary j	international health (rstmh)	2023	NA	ovid	486	geospatial modelling of lymphatic filariasis and malaria co endemicity in nigeria	Yes	Background: Lymphatic filariasis (LF) and malaria are important vector-borne diseases that are co-endemic throughout Nigeria. These infections are transmitted by the same mosquito vector species in Nigeria and their transmission is similarly influenced by climate and sociodemographic factors. The goal of this study was to assess the relationship between the geospatial distribution of both infecti…	include	include	include	include	include	include
bozorg-omid, faramarzkafash, anooshejafari, rezaakhavan, amir ahmadrahimi, mohammadforoushani, abbas rahimiyoussefi, fahimehshirzadi, mohammad rezaostadtaghizadeh, abbashanafi-bojd, ahmad ali	scientific reports	2023	11546	ovid	487	predicting current and future high risk areas for vectors and reservoirs of cutaneous leishmaniasis in iran	0	Climate change will affect the distribution of species in the future. To determine the vulnerable areas relating to CL in Iran, we applied two models, MaxEnt and RF, for the projection of the future distribution of the main vectors and reservoirs of CL. The results of the models were compared in terms of performance, species distribution maps, and the gain, loss, and stable areas. The models prov…	exclude	include	include	exclude	exclude	exclued
de sousa, raimundo leoberto torresde araujo-pereira, thaisleal, anangela ravena da silvafreire, simone mousinhosilva, cleanto luiz maiamallet, jacenir reis dos santosvilela, mauricio luizvasconcelos, silvia alcantaragomes, registeixeira, clarissabritto, constancapereira, daniela de pitade carvalho, bruno moreira	plos neglected tropical diseases	2023	e0011388	ovid	488	association between the potential distribution of lutzomyia longipalpis and nyssomyia whitmani and leishmaniasis incidence in piaui state brazil	Yes	Background: Leishmaniases are vector borne diseases caused by Leishmania spp. parasites transmitted by female sandflies (Diptera: Psychodidae) whose geographic distribution is influenced by environmental factors. Among the main tools for studying the distribution of vector species, modeling techniques are used to analyze the influence of climatic and environmental factors on the distribution of t…	exclude	exclude	excluede	exclude	exclude	exclued
belo, vinicius silvabruhn, fabio raphael pascotibarbosa, david soeirocamara, daniel cardoso portelasimoes, taynana cesarbuzanovsky, lia puppimduarte, anna gabryela sousade melo, saulo nascimentocardoso, diogo tavaresdonato, lucas edelmaia-elkhoury, ana nilce silveirawerneck, guilherme loureiro	plos neglected tropical diseases	2023	e0011405	ovid	489	temporal patterns spatial risks and characteristics of tegumentary leishmaniasis in brazil in the first twenty years of the 21st century	0	Background: Tegumentary leishmaniasis (TL) is a significant public health issue in Brazil. The present ecological study describes the clinical and epidemiological characteristics of TL cases reported in the country, and analyzes the spatial and temporal patterns of the incidences and risks of occurrence across the five geopolitical regions and 27 federative units. Methodology/Principal findings: …	exclude	exclude	excluede	exclude	exclude	exclued
efon-ekangouo, arnauldnana-djeunga, hugues cnzune-toche, narcissedongmo-yemele, raissabopda, jeanongbassomben, vivianesumo, laurentinegeiger, annenutman, thomas bkamgno, joseph	plos neglected tropical diseases	2023	e0011250	ovid	490	impact of short term discontinuation of ivermectin based chemoprevention on onchocerciasis transmission in endemic settings with long history of mass drug administration	0	Background: The control of onchocerciasis currently relies on annual distribution of single dose ivermectin. Because ivermectin has minimal effects on the adult parasite, mass drug administration (MDA) campaigns against onchocerciasis require at least 15 years of annual uninterrupted ivermectin distribution. Mathematical models have predicted that short-term disruption of MDA (as was seen during …	exclude	exclude	excluede	exclude	exclude	exclued
duarte, v m smachado, l m gsantos, e s ddamazo, a s	indian journal of leprosy	2023	NA	ovid	491	spatial distribution of leprosy cases notified in a reference center in the municipality of varzea grande mt brazil	0	The spatial distribution can be mapped and analyzed for a better understanding of any disease's involvement with any/ Brazilian population. The objective of this study was to analyze the spatial distribution of leprosy cases reported in a reference center in the city of Varzea Grande - MT from 2016 to 2019. This is an observational and descriptive epidemiological study, with an ecological distrib…	exclude	include	include	exclude	exclude	exclued
elson, lynnematharu, abneel kriithi, naomiouma, paulmutebi, francisfeldmeier, hermannkrucken, jurgenfillinger, ulrike	infectious diseases of poverty	2023	(21 march 2023)	ovid	492	characterization of tungiasis infection and morbidity using thermography in kenya revealed higher disease burden during covid 19 school closures	0	Background: Tungiasis is a neglected tropical skin disease caused by the sand flea Tunga penetrans. Female fleas penetrate the skin, particularly at the feet, and cause severe inflammation. This study aimed to characterize disease burden in two highly affected regions in Kenya, to test the use of thermography to detect tungiasis-associated inflammation and to create a new two-level classification…	exclude	exclude	excluede	exclude	exclude	exclued
wijerathna, tharakawickramasinghe, krishangunathilaka, nayanaperera, aselabandara, sujeewa	acta tropica	2023	106719	ovid	493	the epidemiological trend of cutaneous leishmaniasis in kegalle district sri lanka a newly established disease focus and assessment of bioclimatic suitability for disease establishment using ecological niche modelling	Yes	Cutaneous leishmaniasis is prevalent in Sri Lanka since 1992. It remains as a health issue with increasing numbers and spreading from endemic to non-endemic areas in the county. Kegalle district is a new disease focus, which notified the first case in 2016. However, there is no documented evidence of the vector distribution, abundance and potential risk factors in this district. Two Medical Offic…	include	exclude	include	include	include	include
olobo, j ohandman, ecurtis, j mmitchell, g f	australian journal of experimental biology and medical science	2023	NA	ovid	494	antibodies to leishmania tropica promastigotes during infection in mice of various genotypes	0	After intradermal injection of 107 promastigotes of a particular isolate of Leishmania tropica, the development of disease (cutaneous lesions) was much more severe in BALB/c than in 3 other mouse strains, C57BL/6, C3H/He and CBA/H. Using fixed promastigotes and 125I-labelled protein A in a solid-phase radioimmunoassay (RIA), titres of antibody were shown to increase up to about day 50 of infectio…	exclude	exclude	excluede	exclude	exclude	exclued
trpis, m	tropenmedizin und parasitologie	2023	NA	ovid	495	susceptibility of the autogenous group of the aedes scutellaris complex of mosquitoes to infection with brugia malayi and brugia pahangi	0	Four species of mosquitoes representing the Tonga group of the complex of Aedes scutellaris (Wlk.) (A. cooki Belkin, A. kesseli Huang & Hitchcock, A. tongae tabu Ramalingam & Belkin and an undescribed species of Aedes) were tested for their susceptibility to infection with Brugia malayi and B. pahangi in the laboratory in the USA. All tested strains were genetically 100% susceptible to infection …	exclude	exclude	excluede	exclude	exclude	exclued
gomes, a de crabello, e xsantos, j l fgalati, e a b	revista de saude publica	2023	NA	ovid	496	ecological aspects of american cutaneous leishmaniasis i experimental studies on the frequency of phlebotomines in artificial ecotopes with special reference to psychodopygus intermedius portuguese	0	Lutzomyia intermedia (Lutz & Neiva) (Psychodopygus intermedius) is the main vector of cutaneous leishmaniasis in the state of Sao Paulo, Brazil, where the disease is now at a low endemic level. However, there are still some active enzootic foci in the interior of the state and along the coast that could give rise to epidemic outbreaks and it was thought important to investigate the degree of asso…	exclude	exclude	excluede	exclude	exclude	exclued
azghandi, shamim ramezanifarashi, azitanajjari, mohsenhosseini, mahshid	journal of geography and environmental hazards	2023	NA	ovid	497	habitat modeling of meriones libycus as a reservoir of leishmaniasis in iran persian	0	Rodents are the largest order of mammals with a large population on the Earth, causing many economic and health losses. There are rodents as a reservoir of Zoonosis. Among these diseases, we can mention leishmaniasis. The aim of this study was to model the suitability of Libyan Jird habitats as a mixture of cutaneous leishmaniasis in Iran. For this purpose, 17 general habitat variables out of two…	exclude	include	include	exclude	exclude	exclued
shabanpour, negarrazavi-termeh, seyed vahidsadeghi-niaraki, abolghasemchoi, soo-miabuhmed, tamer	international journal of applied earth observation and geoinformation	2023	102854	ovid	498	integration of machine learning algorithms and gis based approaches to cutaneous leishmaniasis prevalence risk mapping	Yes	Cutaneous leishmaniasis is a complex infection that is caused by different species of Leishmania and affects more than 2 million people in 88 countries. Identifying the environmental factors affecting the occurrence of cutaneous leishmaniasis and preparing a risk map is one of the basic tools to control and manage this disease. The aim of this study was a spatial prediction of cutaneous leishmani…	include	include	include	include	include	include
aljedaie, manei m	molecular and cellular biochemistry	2023	NA	ovid	499	epigenetic paradigms exemplars of the macrophage inflammasome axis in leishmaniasis	0	The infectious paradigms have recently led to the recognition interplay of complex phenomenon underpinning disease diagnosis and prognosis. Evidently, parasitic infection studies are depicting converging trends of the epigenetic, environmental, and microbiome contributions, assisting pathogen-directed modulations of host biological system. The molecular details of epigenetic variations and memory…	exclude	exclude	excluede	exclude	exclude	exclued
hao, yu-wanluo, zhuo-weizhao, jiangong, yan-fengli, yuan-yuanzhu, ze-lintian, tianwang, qiangzhang, yizhou, zheng-binhu, zeng-yunli, shi-zhu	atmosphere	2023	964	ovid	500	transmission risk prediction and evaluation of mountain type zoonotic visceral leishmaniasis in china based on climatic and environmental variables	0	With global warming and socioeconomic developments, there is a tendency toward the emergence and spread of mountain-type zoonotic visceral leishmaniasis (MT-ZVL) in China. Timely identification of the transmission risk and spread of MT-ZVL is, therefore, of great significance for effectively interrupting the spread of MT-ZVL and eliminating the disease. In this study, 26 environmental variables -…	exclude	exclude	excluede	exclude	exclude	exclued
deribe, kebedesultani, hadley matendecherookoyo, collinsomondi, wyckliff pngere, isaac	transactions of the royal society of tropical medicine and hygiene	2023	NA	ovid	501	geostatistical modelling of the distribution risk and burden of podoconiosis in kenya	Yes	Background: Understanding and accurately predicting the environmental limits, population at risk and burden of podoconiosis are critical for delivering targeted and equitable prevention and treatment services, planning control and elimination programs and implementing tailored case finding and surveillance activities. Methods: This is secondary analysis of a nationwide podoconiosis mapping survey…	include	include	include	include	include	include
touloupou, panayiotaretkute, renatahollingsworth, t deirdrespencer, simon e f	spatial and spatio-temporal epidemiology	2023	100391	ovid	502	statistical methods for linking geostatistical maps and transmission models application to lymphatic filariasis in east africa	Yes	Infectious diseases remain one of the major causes of human mortality and suffering. Mathematical models have been established as an important tool for capturing the features that drive the spread of the disease, predicting the progression of an epidemic and hence guiding the development of strategies to control it. Another important area of epidemiological interest is the development of geostati…	include	exclude	include	include	include	exclued
amro, ahmadmoskalenko, olgahamarsheh, omarfrohme, marcus	plos one	2023	e0268264	ovid	503	spatiotemporal analysis of cutaneous leishmaniasis in palestine and foresight study by projections modelling until 2060 based on climate change prediction	Yes	Background: Cutaneous leishmaniasis (CL) is a vector-borne parasitic diseases of public health importance that is prevalent in the West Bank but not in the Gaza Strip. The disease caused by parasitic protozoans from the genus Leishmania and it is transmitted by infected phlebotomine sand flies. The aim of our study is to investigate the eco-epidemiological parameters and spatiotemporal projection…	exclude	include	include	exclude	exclude	exclued
olkeba, beekam kebedemereta, seid tikugoethals, peter l myewhalaw, delenasawdebesa, gemechuambelu, argawahmednur, mahmudboets, pieter	plos one	2023	e0264750	ovid	504	habitat preference of blackflies in omo gibe river basin southwest ethiopia implications for onchocerciasis elimination and control	0	Ecological control of blackflies (Simulium damnosum) can be an alternative or additional tool to enhance onchocerciasis elimination efforts. However, limited research is conducted on the ecology of blackflies in Ethiopia. In this study, we determined the habitat preference of blackfly larvae and their relationship with aquatic macroinvertebrate predators in the Omo Gibe river basin of southwest E…	exclude	exclude	excluede	exclude	exclude	exclued
daoudi, mohamedoutammassine, abdelkrimamane, mouniahafidi, mohamedboussaa, samiaboumezzough, ali	acta parasitologica	2023	NA	ovid	505	climate change influences on the potential distribution of the sand fly phlebotomus sergenti vector of leishmania tropica in morocco	0	Background: Leishmaniases are a vector-borne disease, re-emerging in several regions of the world posing a burden on public health. As other vector-borne diseases, climate change is a crucial factor affecting the evolution of leishmaniasis. In Morocco, anthroponotic cutaneous leishmaniasis (ACL) is widespread geographically as many foci across the country, mainly in central Morocco. The objective…	exclude	include	include	exclude	exclude	exclued
soares, paulo henrique araujoda silva, eduardo sergiopenaforte, klauber menezesribeiro, renata aparecida nascimentode melo, marcella oliveira gamacardoso, diogo tavaressantos, ingrid morsellimachado, raissa cottatrindade, clara lemos carneirocunha, anna karolyna rodriguesteixeira-neto, rafael goncalvesde melo, saulo nascimentode aquino, vanessa vilelabelo, vinicius silva	bmc veterinary research	2023	NA	ovid	506	responsible companion animal guardianship is associated with canine visceral leishmaniasis an analytical cross sectional survey in an urban area of southeastern brazil	0	Background: Responsible companion animal guardianship (RCAG) comprises a set of concepts involving activities, behavior and care that guardians must provide to ensure the welfare of their animals. When such principles are disregarded, the risk of animals developing zoonotic diseases, such as canine visceral leishmaniasis (CVL), increases. This disease is a public health problem in many urban sett…	exclude	exclude	excluede	exclude	exclude	exclued
ramos-milare, aquila carolina fernandes herculanooyama, jullymurase, leticia sayurisouza, joao vitor perezguedes, barbara silvalera-nonose, daniele stefanie sara lopesmonich, mariana terronbrustolin, aline avilademarchi, izabel galhardoteixeira, jorge juarez vieiralonardoni, maria valdrinez campana	parasitology research	2023	NA	ovid	507	the anti leishmania potential of bioactive compounds derived from naphthoquinones and their possible applications a systematic of animal studies	0	Leishmaniasis affects millions of people worldwide, and available treatments have severe limitations. Natural and derivative products are significant sources of innovative therapeutic agents. Naphthoquinones are natural or synthetic chemical compounds with broad biological activity. This systematic review aimed to evaluate the potential anti-Leishmania activity of bioactive compounds derived from…	exclude	exclude	excluede	exclude	exclude	exclued
ella, sylvie ntsameogoussan, kisitogass, katherinehundley, leediggle, peter jjohnson, olatunjibiamonte, marcoatsame, julienne	american journal of tropical medicine and hygiene	2023	NA	ovid	508	an integrated district mapping strategy for loiasis to enable safe mass treatment for onchocerciasis in gabon	0	The lack of a WHO-recommended strategy for onchocerciasis treatment with ivermectin in hypo-endemic areas co-endemic with loiasis is an impediment to global onchocerciasis elimination. New loiasis diagnostics (LoaScope; Loa antibody rapid test) and risk prediction tools may enable safe mass treatment decisions in co-endemic areas. In 2017-2018, an integrated mapping strategy for onchocerciasis, l…	exclude	exclude	excluede	exclude	exclude	exclued
firouraghi, nedamohammadi, alirezahamer, davidson hbergquist, robertmostafavi, sayyed mostafashamsoddini, aliraouf-rahmati, amenefakhar, mahmoudmoghaddas, elhamkiani, behzad	acta tropica	2023	106181	ovid	509	spatio temporal visualisation of cutaneous leishmaniasis in an endemic urban area in iran	Yes	Introduction: Cutaneous Leishmaniasis (CL) is a significant public health concern worldwide. Iran is among the most CL-affected countries, being one of the six most endemic countries in the world. This study aimed to provide a spatio-temporal visualisation of CL cases in an endemic urban area in north-eastern Iran identifying high-risk and low-risk areas during the period 2016-2019. Methods: This…	exclude	exclude	excluede	exclude	exclude	exclued
symeonidou, isaiaangelou, athanasiostheodoridis, alexandrossioutas, georgiospapadopoulos, elias	pathogens	2023	1129	ovid	510	canine leishmaniosis in greece an updated countrywide serological study and associated risk factors	0	Canine leishmaniosis (Leishmania infantum) is a zoonotic disease that affects dogs worldwide. Greece is enzootic for this disease, and updated data for its current distribution are of major importance. The aim of this cross-sectional serological study was primarily to update the current knowledge of Leishmania infantum seropositivity status within the asymptomatic Greek canine population and, fur…	exclude	exclude	excluede	exclude	exclude	exclued
andreo, veronicarosa, juanramos, karinasalomon, o daniel	geospatial health	2023	1033	ovid	511	ecological characterization of a cutaneous leishmaniasis outbreak through remotely sensed land cover changes	Yes	In this work we assessed the environmental factors associated with the spatial distribution of a cutaneous leishmaniasis (CL) outbreak during 2015-2016 in north-eastern Argentina to understand its typical or atypical eco-epidemiological pattern. We combined locations of human CL cases with relevant predictors derived from analysis of remote sensing imagery in the framework of ecological niche mod…	include	exclude	include	include	include	include
mazire, priyankaagarwal, vartikaroy, amit	drug development research	2023	NA	ovid	512	road map of pre clinical treatment for visceral leishmaniasis special section drug discovery and development strategies against parasitic disease	0	Visceral leishmaniasis (VL) or Kala-azar, is the most lethal form of leishmaniasis, is still prevalent in many countries where it is endemic. It is a threat to human life caused by protozoan parasite Leishmania donovani. The severity of the disease is further increased as the treated individuals might have a chance of developing Post Kala-azar Dermal Leishmaniasis (PKDL) in the long run. Moreover…	exclude	exclude	excluede	exclude	exclude	exclued
redondo-bravo, lidiafernandez-martinez, beatrizgomez-barroso, dianagherasim, alingarcia-gomez, montserratbenito, agustinherrador, zaida	plos one	2023	e0258780	ovid	513	scabies in spain a comprehensive epidemiological picture	0	Introduction: Scabies is a neglected disease established worldwide with a fairy well determined incidence. In high-income countries, it often causes outbreaks affecting the residents and staff of institutions and long-term facilities, usually hard to detect and control due to the difficult diagnosis and notification delay. This study aim at characterizing the affected population, geographical dis…	exclude	exclude	excluede	exclude	exclude	exclued
kaye, paul mmohan, sakshimantel, carstenmalhame, melissarevill, paulle rutte, epkeparkash, vivaklayton, alison mlacey, charles j nmalvolti, stefano	expert review of vaccines	2023	NA	ovid	514	overcoming roadblocks in the development of vaccines for leishmaniasis special issue vaccines for neglected tropical diseases	0	Introduction: The leishmaniases represent a group of parasitic diseases caused by infection with one of several species of Leishmania parasites. Disease presentation varies because of differences in parasite and host genetics and may be influenced by additional factors such as host nutritional status or co-infection. Studies in experimental models of Leishmania infection, vaccination of companion…	exclude	exclude	excluede	exclude	exclude	exclued
martoreli junior, jose franciscoramos, antonio carlos vieiraalvesid, josilene daliacrispim, juliane de almeidaalves, luana selesberra, thais zambonibarbosa, tatiana pestanada costa, fernanda bruzadelli paulinoalves, yan mathiasdos santos, marcio souzagomes, dulceyamamura, mellinapinto, ione carvalhofuentealba-torres, miguel angelnunes, carlapieri, flavia meneguettiarcoverde, marcos augusto moraes…	plos neglected tropical diseases	2023	e0009941	ovid	515	inequality of gender age and disabilities due to leprosy and trends in a hyperendemic metropolis evidence from an eleven year time series study in central west brazil	0	The present study aimed to investigate the epidemiological situation of leprosy (Hansen's Disease), in a hyperendemic metropolis in the Central-West region of Brazil. We studied trends over eleven years, both in the detection of the disease and in disabilities, analyzing disparities and/or differences regarding gender and age. This is an ecological time series study conducted in Cuiaba, capital o…	exclude	exclude	excluede	exclude	exclude	exclued
jagadesh, soushietacombe, marineginouves, marinesimon, stephaneprevot, ghislainecouppie, pierrenacher, mathieugozlan, rodolphe elie	one health	2023	100307	ovid	516	spatial variations in leishmaniasis a biogeographic approach to mapping the distribution of leishmania species	Yes	Cutaneous Leishmaniasis (CL) is the most prevalent form of Leishmaniasis and is widely endemic in the Americas. Several species of Leishmania are responsible for CL, a severely neglected tropical disease and the treatment of CL vary according to the different species of Leishmania. We proposed to map the distribution of the Leishmania species reported in French Guiana (FG) using a biogeographic a…	include	exclude	include	include	include	include
matsumoto, patricia sayuri silvestrehiramoto, roberto mitsuyoshipereira, virginia bodelao richinicamprigher, valeria medinataniguchi, helena hilomide raeffray barbosa, jose eduardode barros cortez, luiz ricardo paesda silva fonseca, eliveltonguimaraes, raul borgestolezano, jose eduardo	plos one	2023	e0256534	ovid	517	impact of the dog population and household environment for the maintenance of natural foci of leishmania infantum transmission to human and animal hosts in endemic areas for visceral leishmaniasis in sao paulo state brazil	0	When it comes to visceral leishmaniasis (VL) in Brazil, one of the main targets of public health policies of surveillance is the control of domestic canine reservoirs of Leishmania infantum. This paper aims to evaluate the effect of the dog population and household environment for the maintenance of natural foci in the transmission to human and animal hosts in an endemic city for VL, Bauru, in Br…	exclude	exclude	excluede	exclude	exclude	exclued
formaglio, paulinealabdullah, mohamadsiokis, anastasioshandschuh, julianesauerland, inafu, yankrone, annagintschel, patriciastettin, julianeheyde, sandrinamohr, julianephilipsen, larsschroder, anjarobert, philippe azhao, gangkhailaie, sahamoddindudeck, annebertrand, jessicaspath, gerald fkahlfuss, saschabousso, philippeschraven, burkharthuehn, jochenbinder, sebastianmeyer-hermann, michaelmuller, …	immunity	2023	NA	ovid	518	nitric oxide controls proliferation of leishmania major by inhibiting the recruitment of permissive host cells	0	Nitric oxide (NO) is an important antimicrobial effector but also prevents unnecessary tissue damage by shutting down the recruitment of monocyte-derived phagocytes. Intracellular pathogens such as Leishmania major can hijack these cells as a niche for replication. Thus, NO might exert containment by restricting the availability of the cellular niche required for efficient pathogen proliferation.…	exclude	exclude	excluede	exclude	exclude	exclued
poopandi, sarithasundaraj, rajamanikandanrajmichael, rajithangaraj, sindhudhamodharan, prabhubiswal, jayashreemalaisamy, veerapandiyanjeyaraj pandian, chitrajeyaraman, jeyakanthan	molecular and biochemical parasitology	2023	111427	ovid	519	computational screening of potential inhibitors targeting murf of brugia malayi wolbachia through multi scale molecular docking molecular dynamics and mm gbsa analysis	0	Lymphatic filariasis is a parasitic disease caused by the worms Wuchereria bancrofti, Brugia malayi and Brugia timori. Three anti-filarial drugs namely Diethylcarbamazine, Ivermectin and Albendazole and their combinations are used as the control strategies for filariasis. The disease has received much attention in drug discovery due to the unavailability of vaccines and the toxic pharmaceutical p…	exclude	exclude	excluede	exclude	exclude	exclued
domche, andrenana-djeunga, hugues cyemeli, linda djunenanga, cedric lenouboussinesq, michelnjiokou, flobertpion, sebastienkamgno, joseph	parasites and vectors	2023	NA	ovid	520	knowledge perception and attitude practices of populations of two first line communities of the centre region of cameroon regarding onchocerciasis and black fly nuisance and bio ecology	Yes	Background: Despite high black fly densities in persisting onchocerciasis foci in Cameroon, no vector control has ever been carried out to complement Community-Directed Treatment with Ivermectin (CDTI). As a prelude to community-based vector control, this study explored knowledge/perception and attitude/practice (KAP) of populations of two first-line communities regarding onchocerciasis, black fl…	exclude	exclude	excluede	exclude	exclude	exclued
avila-jimenez, juliangutierrez, juan davidaltamiranda-saavedra, mariano	acta tropica	2023	105894	ovid	521	potential distribution of four vectors of american cutaneous leishmaniasis the effect of el nino and la nina episodes from the perspective of the ecological niche	0	The potential distribution of four American Cutaneous Leishmaniasis vectors under average conditions during Neutral (in between episodes), El Nino, and La Nina episodes from 2000 to 2018 were constructed through ecological niche modeling. The potential distribution in El Nino and La Nina were compared with the Neutral distribution. The four vector species (Lutzomyia gomezi, Lutzomyia ovallesi, Lu…	exclude	exclude	excluede	exclude	exclude	exclued
barreiro-costa, olallamorales-noboa, gabrielarojas-silva, patriciolara-barba, elianasantamaria-aguirre, javierbailon-moscoso, nataliaromero-benavides, juan carlosherrera, anacueva, cristinaron-garrido, leninpoveda, anaheredia-moya, jorge	molecules	2023	4960	ovid	522	synthesis and evaluation of biological activities of bis spiropyrazolone cyclopropanes a potential application against leishmaniasis	0	This work focuses on the search and development of drugs that may become new alternatives to the commercial drugs currently available for treatment of leishmaniasis. We have designed and synthesized 12 derivatives of bis(spiropyrazolone)cyclopropanes. We then characterized their potential application in therapeutic use. For this, the in vitro biological activities against three eukaryotic models …	exclude	exclude	excluede	exclude	exclude	exclued
karki, saugatweiss, adamdcruz, jinahunt, dorothyhaigood, brandonouakou, philip tchindebetchop, elisabethzirimwabagabo, hubertrubenstein, beth lyerian, sarahroy, sharon lkamb, mary lguagliardo, sarah anne j	plos neglected tropical diseases	2023	e0009675	ovid	523	assessment of the chad guinea worm surveillance information system a pivotal foundation for eradication	0	Background: In the absence of a vaccine or pharmacological treatment, prevention and control of Guinea worm disease is dependent on timely identification and containment of cases to interrupt transmission. The Chad Guinea Worm Eradication Program (CGWEP) surveillance system detects and monitors Guinea worm disease in both humans and animals. Although Guinea worm cases in humans has declined, the …	exclude	exclude	excluede	exclude	exclude	exclued
gong, yan-fenghu, xiao-kangzhou, zheng-binzhu, hui-huihao, yu-wanwang, qiangzhang, yili, shi-zhu	chinese journal of parasitology and parasitic diseases	2023	NA	ovid	524	ecological niche modeling based prediction on transmission risk of visceral leishmaniasis in the extension region of loess plateau china chinese	0	Objective: The ecological niche ensemble model was used to analyze and predict the distribution of transmission risk area of visceral leishmaniasis in Shanxi and Henan Provinces in the extension region of the Loess Plateau. Methods: The locations with reported cases of visceral leishmaniasis in Shanxi and Henan Provinces from 2015 to 2019 were selected as the distribution sites, from which nine n…	exclude	include	include	exclude	exclude	exclued
ribado, jessica vli, nancy jthiele, elizabethlyons, hilcotton, james aweiss, adamouakou, philippe tchindebetmoundai, tchonfienetzirimwabagabo, hubertguagliardo, sarah anne jchabot-couture, guillaumeproctor, joshua l	plos neglected tropical diseases	2023	e0009609	ovid	525	linked surveillance and genetic data uncovers programmatically relevant geographic scale of guinea worm transmission in chad	0	Background: Guinea worm (Dracunculus medinensis) was detected in Chad in 2010 after a supposed ten-year absence, posing a challenge to the global eradication effort. Initiation of a village-based surveillance system in 2012 revealed a substantial number of dogs infected with Guinea worm, raising questions about paratenic hosts and cross-species transmission. Methodology/principal findings: We cou…	exclude	exclude	excluede	exclude	exclude	exclued
cota, glauciaerber, astrid christineschernhammer, evasimoes, taynana cesar	plos neglected tropical diseases	2023	e0009567	ovid	526	inequalities of visceral leishmaniasis case fatality in brazil a multilevel modeling considering space time individual and contextual factors	0	Background: In Brazil, case-fatality from visceral leishmaniasis (VL) is high and characterized by wide differences between the various political-economic units, the federated units (FUs). This study was designed to investigate the association between factors at the both FU and individual levels with the risk of dying from VL, after analysing the temporal trend and the spatial dependency for VL c…	exclude	exclude	excluede	exclude	exclude	exclued
cromwell, elizabeth aosborne, joshua c punnasch, thomas rbasanez, maria-gloriagass, katherine mbarbre, kira ahill, elexjohnson, kimberly bdonkers, katie mshirude, shreyaschmidt, chris aadekanmbi, victoradetokunboh, olatunji oafarideh, mohsenahmadpour, ehsanahmed, muktar beshirakalu, temesgen yihunieal-aly, ziyadalanezi, fahad mashhouralanzi, turki malipour, vahidandrei, catalina lilianaansari, fe…	plos neglected tropical diseases	2023	e0008824	ovid	527	predicting the environmental suitability for onchocerciasis in africa as an aid to elimination planning	Yes	Recent evidence suggests that, in some foci, elimination of onchocerciasis from Africa may be feasible with mass drug administration (MDA) of ivermectin. To achieve continental elimination of transmission, mapping surveys will need to be conducted across all implementation units (IUs) for which endemicity status is currently unknown. Using boosted regression tree models with optimised hyperparame…	include	exclude	include	include	include	include
javanbakht, margani, mezimand, ksaghafipour, a	iranian journal of epidemiology	2023	NA	ovid	528	modeling spatial temporal variations of cutaneous leishmaniasis incidence in southern razavi and northern khorasan provinces based on environmental and ecological criteria in northeast iran persian	Yes	Background and Objectives: Environmental conditions in different geographical areas provide a basis for the spread of some diseases. Cutaneous leishmaniasis is a serious threat to public health and is one of the arthropod-borne diseases. The prevalence and distribution of this disease is affected by environmental and climatic factors. The aim of this study was to model the Spatio-temporal variati…	include	include	include	include	exclude	exclued	No spatial prediction ,translated with google, but translation is not good quality so I suggest exclude on the basis of language. I appears there was no spatial prediction (into unsampled areas)
zaatour, wajdimarilleau, nicolasgiraudoux, patrickmartiny, nadegeamara, abdesslem ben hajmiled, slimane ben	ecological modelling	2023	109455	ovid	529	an agent based model of a cutaneous leishmaniasis reservoir host meriones shawi	Yes	Meriones shawi (M.shawi) is the main reservoir host for zoonotic cutaneous leishmaniasis (ZCL) in Central Tunisia. The incorporation of environmental and climatic effects on the spread of ZCL in M. shawi remains difficult. This study presents an agent-based model (ABM) to overcome these difficulties and examine the impact of environment (i.e. vegetation cover) and climate (i.e. temperature) on M.…	exclude	exclude	excluede	exclude	exclude	exclued
kuhls, katrinmoskalenko, olgasukiasyan, annamanukyan, dezdemoniamelik-andreasyan, gayaneatshemyan, lianaapresyan, hripsimestrelkova, margaritajaeschke, anjawieland, ralffrohme, marcuscortes, sofiakeshishyan, ara	plos neglected tropical diseases	2023	e0009288	ovid	530	microsatellite based molecular epidemiology of leishmania infantum from re emerging foci of visceral leishmaniasis in armenia and pilot risk assessment by ecological niche modeling	0	Background: Visceral leishmaniasis (VL) is re-emerging in Armenia since 1999 with 167 cases recorded until 2019. The objectives of this study were (i) to determine for the first time the genetic diversity and population structure of the causative agent of VL in Armenia; (ii) to compare these genotypes with those from most endemic regions worldwide; (iii) to monitor the diversity of vectors in Arm…	exclude	exclude	excluede	exclude	exclude	exclued
rahmanian, vahidbokaie, saiedhaghdoost, aliakbarbarouni, mohsen	asian pacific journal of tropical medicine	2023	NA	ovid	531	predicting cutaneous leishmaniasis using sarima and markov switching models in isfahan iran a time series study	Yes	Objective: To determine the potential effect of environment variables on cutaneous leishmaniasis occurrence using time-series models and compare the predictive ability of seasonal autoregressive integrated moving average (SARIMA) models and Markov switching model (MSM). Methods: This descriptive study employed yearly and monthly data of 49 364 parasitologically-confirmed cases of cutaneous leishm…	include	exclude	include	include	exclude	exclued	No spatial prediction
newbrook, kerrycarter, stuart dcrosby-durrani, hayleyevans, nicholas j	frontiers in cellular and infection microbiology	2023	538591	ovid	532	challenge of bovine foot skin fibroblasts with digital dermatitis treponemes identifies distinct pathogenic mechanisms	0	Bovine digital dermatitis (BDD) is a common infectious disease of digital skin in cattle and an important cause of lameness worldwide, with limited treatment options. It is of increasing global concern for both animal welfare and food security, imposing a large economic burden on cattle farming industries each year. A polytreponemal etiology has been consistently identified, with three key phylog…	exclude	exclude	excluede	exclude	exclude	exclued
javanbakht, mohammadsaghafipour, abedinezimand, keyvanhamta, amirfarahani, leyli zanjiranisoltani, nazanin	asian pacific journal of tropical biomedicine	2023	NA	ovid	533	identification of climatic and environmental factors associated with incidence of cutaneous leishmaniasis in central iran using satellite imagery	Yes	0	exclude	include	include	exclude	exclude	exclued
mayfield, helen jsturrock, hugharnold, benjamin fandrade-pacheco, ricardokearns, theresegraves, patricianaseri, takethomsen, robertgass, katherinelau, colleen l	scientific reports	2023	20570	ovid	534	supporting elimination of lymphatic filariasis in samoa by predicting locations of residual infection using machine learning and geostatistics	Yes	The global elimination of lymphatic filariasis (LF) is a major focus of the World Health Organization. One key challenge is locating residual infections that can perpetuate the transmission cycle. We show how a targeted sampling strategy using predictions from a geospatial model, combining random forests and geostatistics, can improve the sampling efficiency for identifying locations with high in…	include	include	include	include	include	include
van den broeck, frederiksavill, nicholas jimamura, hideosanders, mandymaes, ilsecooper, sinclairmateus, davidjara, marleneadaui, vanessaarevalo, jorgellanos-cuentas, alejandrogarcia, linethcupolillo, elisamiles, michaelberriman, matthewschnaufer, achimcotton, james adujardin, jean-claude	proceedings of the national academy of sciences of the united states of america	2023	NA	ovid	535	ecological divergence and hybridization of neotropical leishmania parasites	0	The tropical Andes are an important natural laboratory to understand speciation in many taxa. Here we examined the evolutionary history of parasites of the Leishmania braziliensis species complex based on whole-genome sequencing of 67 isolates from 47 localities in Peru. We first show the origin of Andean Leishmania as a clade of near-clonal lineages that diverged from admixed Amazonian ancestors…	exclude	exclude	excluede	exclude	exclude	exclued
castellucci, lea calmeida, lucascherlin, svetlanafakiola, michaelafrancis, richard wcarvalho, edgar mda hora, anadilton santosdo lago, taina souzafigueiredo, amanda bcavalcanti, clara malves, natalia smorais, katia l pteixeira-carvalho, andreadutra, walderez ogollob, kenneth jcordell, heather jblackwell, jenefer m	clinical infectious diseases	2023	NA	ovid	536	a genome wide association study identifies serpinb10 crlf3 stx7 lamp3 ifng as1 and krt80 as risk loci contributing to cutaneous leishmaniasis in brazil	0	Background: Our goal was to identify genetic risk factors for cutaneous leishmaniasis (CL) caused by Leishmania braziliensis. Methods: Genotyping 2066 CL cases and 2046 controls using Illumina HumanCoreExomeBeadChips provided data for 4 498 586 imputed single-nucleotide variants (SNVs). A genome-wide association study (GWAS) using linear mixed models took account of genetic diversity/ethnicity/ad…	exclude	exclude	excluede	exclude	exclude	exclued
rodrigues, debora munhozde souza, marcelo claroarruda, carolinepereira, rodrigo augusto santinelobastos, jairo kenupp	journal of chemical ecology	2023	NA	ovid	537	the role of baccharis dracunculifolia and its chemical profile on green propolis production by apis mellifera	0	The botanical source of Brazilian green propolis (BGP) is Baccharis dracunculifolia DC, which interacts not only with Apis mellifera, but also with galling insects. In the last decade, because of green propolis' important biologic activities, the international demand for BGP overcame the production capacity, consequently, new approaches are required to increase this production. Hence, the underst…	exclude	exclude	excluede	exclude	exclude	exclued
de souza, carlos dornels freiremagalhaes, monica avelar figueiredo mafralunai, carlos feitosa	revista brasileira de epidemiologia	2023	e200007	ovid	538	leprosy and social deprivation definition of priority areas in an endemic state northeastern brazil	0	Introduction: Leprosy is a disease that reserves close relation with social and economic conditions. Brazil is the only country that has not yet reached the goal of eliminating the disease as a public health problem. Background: This study aimed to analyze social deprivation in the municipalities of Bahia and its relation with the detection of new cases of leprosy in the population. Methods: It i…	exclude	exclude	excluede	exclude	exclude	exclued
NA	weekly epidemiological record	2023	NA	ovid	539	global programme to eliminate lymphatic filariasis progress report 2019	0	A geostatistical modelling approach with covariates to capture environmental and socio-demographic factors associated with LF transmission and past MDA coverage was used to generate new estimates of the global prevalence of LF infection between 2000 and 2018 from data in both published articles and country reports to WHO. The model indicated that 199 million persons were infected in 2000 and that…	exclude	exclude	excluede	exclude	exclude	exclued
steinmann, peterdusenbury, courtenayaddiss, davidmirza, fareedsmith, w cairns s	infectious diseases of poverty	2023	NA	ovid	540	a comprehensive research agenda for zero leprosy	0	Background: Leprosy control achieved dramatic success in the 1980s-1990s with the implementation of short course multidrug therapy, which reduced the global prevalence of leprosy to less than 1 in 10 000 population. However, a period of relative stagnation in leprosy control followed this achievement, and only limited further declines in the global number of new cases reported have been achieved …	exclude	exclude	excluede	exclude	exclude	exclued
nunes, bruno eduardo bastos rolimleal, thiago cavalcantide paiva, joao paulo silvada silva, leonardo feitosado carmo, rodrigo felicianomachado, michael ferreirade araujo, maria deysiane portosantos, victor santanade souza, carlos dornels freire	revista da sociedade brasileira de medicina tropical	2023	e20190262	ovid	541	social determinants of mortality due to visceral leishmaniasis in brazil 2001 2015 an ecological study	0	Introduction: We aimed to analyze the relationship between visceral leishmaniasis mortality and social determinants of health (SDH). Methods: This was an ecological study of all leishmaniasis-related deaths in Brazil, from 2001 to 2015. We analyzed 49 indicators of human development and social vulnerability. The association was tested using the classical and spatial regression model. Results: Mor…	exclude	exclude	excluede	exclude	exclude	exclued
deribe, kebedesimpson, hopepullan, rachel lbosco, mbonigaba jeanwanji, samuelweaver, nicole davismurray, christopher j lnewport, ie jhay, simon idavey, gailcano, jorge	plos neglected tropical diseases	2023	e0008616	ovid	542	predicting the environmental suitability and population at risk of podoconiosis in africa	Yes	Podoconiosis is a type of tropical lymphedema that causes massive swelling of the lower limbs. The disease is associated with both economic insecurity, due to long-term morbidity-related loss of productivity, and intense social stigma. The geographical distribution and burden of podoconiosis in Africa are uncertain. We applied statistical modelling to the most comprehensive database compiled to d…	include	include	include	include	include	include
perez-cutillas, pmunoz, cde la puente, j martinezfiguerola, jnavarro, rortuno, mbernal, l jortiz, jsoriguer, r cberriatua, e	medical and veterinary entomology	2023	NA	ovid	543	a spatial ecology study in a high diversity host community to understand blood feeding behaviour in phlebotomus sandfly vectors of leishmania	0	Molecular studies indicate that Phlebotomine sandflies (Diptera: Psychodidae) blood feed on many vertebrate species, of which only a few are proven parasite reservoirs. Investigating sandfly vector feeding preferences is therefore important and requires taking into account the availability and accessibility of host species. In terms of the latter, it is necessary to consider the metabolic cost to…	exclude	exclude	excluede	exclude	exclude	exclued
lima, bruna jacomel favoreto de souzavoidaleski, morgana ferreiragomes, renata rodriguesfornari, gheniffersoares, jade mariane barbosabombassaro, amandaschneider, gabriela xaviersoley, bruna da silvade azevedo, conceicao de maria pedrozo e silvamenezes, cristianomoreno, leandro ferreiraattili-angelis, derleneklisiowicz, debora do rociode hoog, sybrenvicente, vania aparecida	fungal biology	2023	NA	ovid	544	selective isolation of agents of chromoblastomycosis from insect associated environmental sources	0	Chromoblastomycosis is a neglected disease characterized by cutaneous, subcutaneous or disseminated lesions. It is considered an occupational infectious disease that affects mostly rural workers exposed to contaminated soil and vegetal matter. Lesions mostly arise after a traumatic inoculation of herpotrichiellaceous fungi from the Chaetothyriales order. However, the environmental niche of the ag…	exclude	exclude	excluede	exclude	exclude	exclued
martinez-florez, albamartori, claramonteagudo, paula lrodriguez, fernandoalberola, jordirodriguez-cortes, alheli	parasites and vectors	2023	NA	ovid	545	sirolimus enhances the protection achieved by a dna vaccine against leishmania infantum	0	Background: Leishmaniases are a group of neglected tropical parasitic diseases, mainly affecting vulnerable populations of countries with poor socioeconomic status. Development of efficient vaccines is a priority due to the increasing incidence of drug resistance and toxicity to current treatments. In the search for a safe and efficient protective vaccine for human and dog visceral leishmaniases,…	exclude	exclude	excluede	exclude	exclude	exclued
[truncated: 273 more rows]
